# Supplementary material for: Exploring the Axis of Gut Microbiota‐Inflammatory Cytokine‐Atrial Fibrillation in the Pathogenesis of Atrial Fibrillation
Source: J Cell Mol Med. 2025 Feb 10;29(3):e70379. doi: 10.1111/jcmm.70379 (PMC11810809; doi:10.1111/jcmm.70379)
Supplement: Supplementary file 1 — Table S1. [file JCMM-29-e70379-s001.xlsx]

## Sheet: STable1
Supplementary Table 1 the cause-effect of Gut microbiota abundance on AF
id.exposure	id.outcome	outcome	exposure	method	nsnp	or	or_lci95	or_uci95	pval
ebi-a-GCST90016908	ebi-a-GCST006414	Atrial fibrillation || id:ebi-a-GCST006414	Gut microbiota abundance (class Actinobacteria id.419)	MR Egger	15	0.906414	0.733473	1.12013	0.37954
ebi-a-GCST90016908	ebi-a-GCST006414	Atrial fibrillation || id:ebi-a-GCST006414	Gut microbiota abundance (class Actinobacteria id.419)	Weighted median	15	1.02467	0.937712	1.1197	0.590104
ebi-a-GCST90016908	ebi-a-GCST006414	Atrial fibrillation || id:ebi-a-GCST006414	Gut microbiota abundance (class Actinobacteria id.419)	Inverse variance weighted	15	0.993322	0.926476	1.06499	0.850484
ebi-a-GCST90016908	ebi-a-GCST006414	Atrial fibrillation || id:ebi-a-GCST006414	Gut microbiota abundance (class Actinobacteria id.419)	Simple mode	15	1.02979	0.880097	1.20495	0.719594
ebi-a-GCST90016908	ebi-a-GCST006414	Atrial fibrillation || id:ebi-a-GCST006414	Gut microbiota abundance (class Actinobacteria id.419)	Weighted mode	15	1.03472	0.842978	1.27008	0.748922
ebi-a-GCST90016909	ebi-a-GCST006414	Atrial fibrillation || id:ebi-a-GCST006414	Gut microbiota abundance (class Alphaproteobacteria id.2379)	MR Egger	7	1.26335	0.807009	1.97772	0.353531
ebi-a-GCST90016909	ebi-a-GCST006414	Atrial fibrillation || id:ebi-a-GCST006414	Gut microbiota abundance (class Alphaproteobacteria id.2379)	Weighted median	7	1.06408	0.952286	1.18901	0.272751
ebi-a-GCST90016909	ebi-a-GCST006414	Atrial fibrillation || id:ebi-a-GCST006414	Gut microbiota abundance (class Alphaproteobacteria id.2379)	Inverse variance weighted	7	1.05822	0.945674	1.18417	0.323932
ebi-a-GCST90016909	ebi-a-GCST006414	Atrial fibrillation || id:ebi-a-GCST006414	Gut microbiota abundance (class Alphaproteobacteria id.2379)	Simple mode	7	1.13901	0.962789	1.3475	0.179859
ebi-a-GCST90016909	ebi-a-GCST006414	Atrial fibrillation || id:ebi-a-GCST006414	Gut microbiota abundance (class Alphaproteobacteria id.2379)	Weighted mode	7	1.12336	0.975663	1.29341	0.156917
ebi-a-GCST90016910	ebi-a-GCST006414	Atrial fibrillation || id:ebi-a-GCST006414	Gut microbiota abundance (class Bacilli id.1673)	MR Egger	18	1.07378	0.914699	1.26054	0.39708
ebi-a-GCST90016910	ebi-a-GCST006414	Atrial fibrillation || id:ebi-a-GCST006414	Gut microbiota abundance (class Bacilli id.1673)	Weighted median	18	0.97051	0.893413	1.05426	0.478434
ebi-a-GCST90016910	ebi-a-GCST006414	Atrial fibrillation || id:ebi-a-GCST006414	Gut microbiota abundance (class Bacilli id.1673)	Inverse variance weighted	18	0.977349	0.921332	1.03677	0.446753
ebi-a-GCST90016910	ebi-a-GCST006414	Atrial fibrillation || id:ebi-a-GCST006414	Gut microbiota abundance (class Bacilli id.1673)	Simple mode	18	0.922643	0.78115	1.08977	0.35645
ebi-a-GCST90016910	ebi-a-GCST006414	Atrial fibrillation || id:ebi-a-GCST006414	Gut microbiota abundance (class Bacilli id.1673)	Weighted mode	18	0.925511	0.799285	1.07167	0.315291
ebi-a-GCST90016911	ebi-a-GCST006414	Atrial fibrillation || id:ebi-a-GCST006414	Gut microbiota abundance (class Bacteroidia id.912)	MR Egger	15	0.953037	0.815278	1.11407	0.556325
ebi-a-GCST90016911	ebi-a-GCST006414	Atrial fibrillation || id:ebi-a-GCST006414	Gut microbiota abundance (class Bacteroidia id.912)	Weighted median	15	0.995728	0.910209	1.08928	0.925558
ebi-a-GCST90016911	ebi-a-GCST006414	Atrial fibrillation || id:ebi-a-GCST006414	Gut microbiota abundance (class Bacteroidia id.912)	Inverse variance weighted	15	1.00548	0.932434	1.08424	0.887121
ebi-a-GCST90016911	ebi-a-GCST006414	Atrial fibrillation || id:ebi-a-GCST006414	Gut microbiota abundance (class Bacteroidia id.912)	Simple mode	15	1.08462	0.908621	1.2947	0.383755
ebi-a-GCST90016911	ebi-a-GCST006414	Atrial fibrillation || id:ebi-a-GCST006414	Gut microbiota abundance (class Bacteroidia id.912)	Weighted mode	15	0.942442	0.802018	1.10745	0.483284
ebi-a-GCST90016912	ebi-a-GCST006414	Atrial fibrillation || id:ebi-a-GCST006414	Gut microbiota abundance (class Betaproteobacteria id.2867)	MR Egger	12	1.36946	0.96913	1.93516	0.105041
ebi-a-GCST90016912	ebi-a-GCST006414	Atrial fibrillation || id:ebi-a-GCST006414	Gut microbiota abundance (class Betaproteobacteria id.2867)	Weighted median	12	1.12708	1.01298	1.25403	0.0280277
ebi-a-GCST90016912	ebi-a-GCST006414	Atrial fibrillation || id:ebi-a-GCST006414	Gut microbiota abundance (class Betaproteobacteria id.2867)	Inverse variance weighted	12	1.06969	0.96591	1.18462	0.195713
ebi-a-GCST90016912	ebi-a-GCST006414	Atrial fibrillation || id:ebi-a-GCST006414	Gut microbiota abundance (class Betaproteobacteria id.2867)	Simple mode	12	1.17141	0.971498	1.41246	0.12571
ebi-a-GCST90016912	ebi-a-GCST006414	Atrial fibrillation || id:ebi-a-GCST006414	Gut microbiota abundance (class Betaproteobacteria id.2867)	Weighted mode	12	1.17141	0.973848	1.40905	0.121339
ebi-a-GCST90016913	ebi-a-GCST006414	Atrial fibrillation || id:ebi-a-GCST006414	Gut microbiota abundance (class Clostridia id.1859)	MR Egger	13	0.984	0.839286	1.15367	0.846097
ebi-a-GCST90016913	ebi-a-GCST006414	Atrial fibrillation || id:ebi-a-GCST006414	Gut microbiota abundance (class Clostridia id.1859)	Weighted median	13	0.975319	0.882732	1.07762	0.623374
ebi-a-GCST90016913	ebi-a-GCST006414	Atrial fibrillation || id:ebi-a-GCST006414	Gut microbiota abundance (class Clostridia id.1859)	Inverse variance weighted	13	0.948655	0.88715	1.01443	0.123262
ebi-a-GCST90016913	ebi-a-GCST006414	Atrial fibrillation || id:ebi-a-GCST006414	Gut microbiota abundance (class Clostridia id.1859)	Simple mode	13	0.968393	0.834426	1.12387	0.679925
ebi-a-GCST90016913	ebi-a-GCST006414	Atrial fibrillation || id:ebi-a-GCST006414	Gut microbiota abundance (class Clostridia id.1859)	Weighted mode	13	0.974234	0.86704	1.09468	0.66851
ebi-a-GCST90016914	ebi-a-GCST006414	Atrial fibrillation || id:ebi-a-GCST006414	Gut microbiota abundance (class Coriobacteriia id.809)	MR Egger	14	1.11324	0.691239	1.79287	0.6669
ebi-a-GCST90016914	ebi-a-GCST006414	Atrial fibrillation || id:ebi-a-GCST006414	Gut microbiota abundance (class Coriobacteriia id.809)	Weighted median	14	1.03814	0.933093	1.15502	0.491626
ebi-a-GCST90016914	ebi-a-GCST006414	Atrial fibrillation || id:ebi-a-GCST006414	Gut microbiota abundance (class Coriobacteriia id.809)	Inverse variance weighted	14	1.03358	0.923166	1.15719	0.566676
ebi-a-GCST90016914	ebi-a-GCST006414	Atrial fibrillation || id:ebi-a-GCST006414	Gut microbiota abundance (class Coriobacteriia id.809)	Simple mode	14	1.04157	0.867972	1.24989	0.668675
ebi-a-GCST90016914	ebi-a-GCST006414	Atrial fibrillation || id:ebi-a-GCST006414	Gut microbiota abundance (class Coriobacteriia id.809)	Weighted mode	14	1.02509	0.860832	1.2207	0.78528
ebi-a-GCST90016915	ebi-a-GCST006414	Atrial fibrillation || id:ebi-a-GCST006414	Gut microbiota abundance (class Deltaproteobacteria id.3087)	MR Egger	13	1.0954	0.862602	1.39103	0.470436
ebi-a-GCST90016915	ebi-a-GCST006414	Atrial fibrillation || id:ebi-a-GCST006414	Gut microbiota abundance (class Deltaproteobacteria id.3087)	Weighted median	13	1.00198	0.91528	1.09689	0.965858
ebi-a-GCST90016915	ebi-a-GCST006414	Atrial fibrillation || id:ebi-a-GCST006414	Gut microbiota abundance (class Deltaproteobacteria id.3087)	Inverse variance weighted	13	0.994425	0.915091	1.08064	0.89515
ebi-a-GCST90016915	ebi-a-GCST006414	Atrial fibrillation || id:ebi-a-GCST006414	Gut microbiota abundance (class Deltaproteobacteria id.3087)	Simple mode	13	1.00952	0.886198	1.15001	0.888994
ebi-a-GCST90016915	ebi-a-GCST006414	Atrial fibrillation || id:ebi-a-GCST006414	Gut microbiota abundance (class Deltaproteobacteria id.3087)	Weighted mode	13	1.00014	0.891889	1.12153	0.99813
ebi-a-GCST90016916	ebi-a-GCST006414	Atrial fibrillation || id:ebi-a-GCST006414	Gut microbiota abundance (class Erysipelotrichia id.2147)	MR Egger	13	1.07295	0.734719	1.56688	0.722439
ebi-a-GCST90016916	ebi-a-GCST006414	Atrial fibrillation || id:ebi-a-GCST006414	Gut microbiota abundance (class Erysipelotrichia id.2147)	Weighted median	13	1.02547	0.926175	1.13542	0.628322
ebi-a-GCST90016916	ebi-a-GCST006414	Atrial fibrillation || id:ebi-a-GCST006414	Gut microbiota abundance (class Erysipelotrichia id.2147)	Inverse variance weighted	13	1.02613	0.94388	1.11556	0.54506
ebi-a-GCST90016916	ebi-a-GCST006414	Atrial fibrillation || id:ebi-a-GCST006414	Gut microbiota abundance (class Erysipelotrichia id.2147)	Simple mode	13	0.993833	0.830435	1.18938	0.947295
ebi-a-GCST90016916	ebi-a-GCST006414	Atrial fibrillation || id:ebi-a-GCST006414	Gut microbiota abundance (class Erysipelotrichia id.2147)	Weighted mode	13	0.975437	0.812795	1.17062	0.793825
ebi-a-GCST90016917	ebi-a-GCST006414	Atrial fibrillation || id:ebi-a-GCST006414	Gut microbiota abundance (class Gammaproteobacteria id.3303)	MR Egger	6	0.843192	0.55006	1.29254	0.477603
ebi-a-GCST90016917	ebi-a-GCST006414	Atrial fibrillation || id:ebi-a-GCST006414	Gut microbiota abundance (class Gammaproteobacteria id.3303)	Weighted median	6	0.939911	0.817752	1.08032	0.382983
ebi-a-GCST90016917	ebi-a-GCST006414	Atrial fibrillation || id:ebi-a-GCST006414	Gut microbiota abundance (class Gammaproteobacteria id.3303)	Inverse variance weighted	6	1.04114	0.911003	1.18986	0.554015
ebi-a-GCST90016917	ebi-a-GCST006414	Atrial fibrillation || id:ebi-a-GCST006414	Gut microbiota abundance (class Gammaproteobacteria id.3303)	Simple mode	6	0.934868	0.774056	1.12909	0.515532
ebi-a-GCST90016917	ebi-a-GCST006414	Atrial fibrillation || id:ebi-a-GCST006414	Gut microbiota abundance (class Gammaproteobacteria id.3303)	Weighted mode	6	0.931079	0.777618	1.11483	0.472236
ebi-a-GCST90016918	ebi-a-GCST006414	Atrial fibrillation || id:ebi-a-GCST006414	Gut microbiota abundance (class Lentisphaeria id.2250)	MR Egger	8	0.906088	0.771207	1.06456	0.275641
ebi-a-GCST90016918	ebi-a-GCST006414	Atrial fibrillation || id:ebi-a-GCST006414	Gut microbiota abundance (class Lentisphaeria id.2250)	Weighted median	8	0.939421	0.88478	0.997437	0.0409601
ebi-a-GCST90016918	ebi-a-GCST006414	Atrial fibrillation || id:ebi-a-GCST006414	Gut microbiota abundance (class Lentisphaeria id.2250)	Inverse variance weighted	8	0.939113	0.896273	0.984	0.00836214
ebi-a-GCST90016918	ebi-a-GCST006414	Atrial fibrillation || id:ebi-a-GCST006414	Gut microbiota abundance (class Lentisphaeria id.2250)	Simple mode	8	0.907211	0.826624	0.995654	0.0793243
ebi-a-GCST90016918	ebi-a-GCST006414	Atrial fibrillation || id:ebi-a-GCST006414	Gut microbiota abundance (class Lentisphaeria id.2250)	Weighted mode	8	0.908374	0.822453	1.00327	0.0998558
ebi-a-GCST90016919	ebi-a-GCST006414	Atrial fibrillation || id:ebi-a-GCST006414	Gut microbiota abundance (class Melainabacteria id.1589)	MR Egger	9	0.994091	0.865808	1.14138	0.935348
ebi-a-GCST90016919	ebi-a-GCST006414	Atrial fibrillation || id:ebi-a-GCST006414	Gut microbiota abundance (class Melainabacteria id.1589)	Weighted median	9	0.99524	0.930642	1.06432	0.889162
ebi-a-GCST90016919	ebi-a-GCST006414	Atrial fibrillation || id:ebi-a-GCST006414	Gut microbiota abundance (class Melainabacteria id.1589)	Inverse variance weighted	9	0.993007	0.945782	1.04259	0.777722
ebi-a-GCST90016919	ebi-a-GCST006414	Atrial fibrillation || id:ebi-a-GCST006414	Gut microbiota abundance (class Melainabacteria id.1589)	Simple mode	9	1.01696	0.908483	1.1384	0.777495
ebi-a-GCST90016919	ebi-a-GCST006414	Atrial fibrillation || id:ebi-a-GCST006414	Gut microbiota abundance (class Melainabacteria id.1589)	Weighted mode	9	1.01246	0.917934	1.11672	0.810632
ebi-a-GCST90016920	ebi-a-GCST006414	Atrial fibrillation || id:ebi-a-GCST006414	Gut microbiota abundance (class Methanobacteria id.119)	MR Egger	10	0.92201	0.780537	1.08912	0.367332
ebi-a-GCST90016920	ebi-a-GCST006414	Atrial fibrillation || id:ebi-a-GCST006414	Gut microbiota abundance (class Methanobacteria id.119)	Weighted median	10	0.992971	0.94231	1.04636	0.791759
ebi-a-GCST90016920	ebi-a-GCST006414	Atrial fibrillation || id:ebi-a-GCST006414	Gut microbiota abundance (class Methanobacteria id.119)	Inverse variance weighted	10	1.00452	0.964814	1.04586	0.826468
ebi-a-GCST90016920	ebi-a-GCST006414	Atrial fibrillation || id:ebi-a-GCST006414	Gut microbiota abundance (class Methanobacteria id.119)	Simple mode	10	0.956774	0.863271	1.0604	0.421494
ebi-a-GCST90016920	ebi-a-GCST006414	Atrial fibrillation || id:ebi-a-GCST006414	Gut microbiota abundance (class Methanobacteria id.119)	Weighted mode	10	0.959708	0.870627	1.0579	0.429372
ebi-a-GCST90016921	ebi-a-GCST006414	Atrial fibrillation || id:ebi-a-GCST006414	Gut microbiota abundance (class Mollicutes id.3920)	MR Egger	12	0.980514	0.804759	1.19465	0.849101
ebi-a-GCST90016921	ebi-a-GCST006414	Atrial fibrillation || id:ebi-a-GCST006414	Gut microbiota abundance (class Mollicutes id.3920)	Weighted median	12	0.98051	0.903144	1.0645	0.638799
ebi-a-GCST90016921	ebi-a-GCST006414	Atrial fibrillation || id:ebi-a-GCST006414	Gut microbiota abundance (class Mollicutes id.3920)	Inverse variance weighted	12	0.975948	0.91915	1.03626	0.426146
ebi-a-GCST90016921	ebi-a-GCST006414	Atrial fibrillation || id:ebi-a-GCST006414	Gut microbiota abundance (class Mollicutes id.3920)	Simple mode	12	0.979179	0.859966	1.11492	0.756692
ebi-a-GCST90016921	ebi-a-GCST006414	Atrial fibrillation || id:ebi-a-GCST006414	Gut microbiota abundance (class Mollicutes id.3920)	Weighted mode	12	0.979179	0.869733	1.1024	0.734462
ebi-a-GCST90016922	ebi-a-GCST006414	Atrial fibrillation || id:ebi-a-GCST006414	Gut microbiota abundance (class Negativicutes id.2164)	MR Egger	12	1.17875	0.924557	1.50282	0.214
ebi-a-GCST90016922	ebi-a-GCST006414	Atrial fibrillation || id:ebi-a-GCST006414	Gut microbiota abundance (class Negativicutes id.2164)	Weighted median	12	0.977297	0.880968	1.08416	0.664458
ebi-a-GCST90016922	ebi-a-GCST006414	Atrial fibrillation || id:ebi-a-GCST006414	Gut microbiota abundance (class Negativicutes id.2164)	Inverse variance weighted	12	0.98523	0.913857	1.06218	0.698146
ebi-a-GCST90016922	ebi-a-GCST006414	Atrial fibrillation || id:ebi-a-GCST006414	Gut microbiota abundance (class Negativicutes id.2164)	Simple mode	12	0.998114	0.852958	1.16797	0.98164
ebi-a-GCST90016922	ebi-a-GCST006414	Atrial fibrillation || id:ebi-a-GCST006414	Gut microbiota abundance (class Negativicutes id.2164)	Weighted mode	12	0.991151	0.845407	1.16202	0.91475
ebi-a-GCST90016923	ebi-a-GCST006414	Atrial fibrillation || id:ebi-a-GCST006414	Gut microbiota abundance (class Verrucomicrobiae id.4029)	MR Egger	11	1.02338	0.816958	1.28196	0.845108
ebi-a-GCST90016923	ebi-a-GCST006414	Atrial fibrillation || id:ebi-a-GCST006414	Gut microbiota abundance (class Verrucomicrobiae id.4029)	Weighted median	11	0.980854	0.901201	1.06755	0.654603
ebi-a-GCST90016923	ebi-a-GCST006414	Atrial fibrillation || id:ebi-a-GCST006414	Gut microbiota abundance (class Verrucomicrobiae id.4029)	Inverse variance weighted	11	0.955793	0.896447	1.01907	0.166829
ebi-a-GCST90016923	ebi-a-GCST006414	Atrial fibrillation || id:ebi-a-GCST006414	Gut microbiota abundance (class Verrucomicrobiae id.4029)	Simple mode	11	1.01939	0.906052	1.14692	0.755981
ebi-a-GCST90016923	ebi-a-GCST006414	Atrial fibrillation || id:ebi-a-GCST006414	Gut microbiota abundance (class Verrucomicrobiae id.4029)	Weighted mode	11	1.00979	0.89429	1.14021	0.878213
ebi-a-GCST90016924	ebi-a-GCST006414	Atrial fibrillation || id:ebi-a-GCST006414	Gut microbiota abundance (family Acidaminococcaceae id.2166)	MR Egger	7	1.22783	0.888833	1.69613	0.268261
ebi-a-GCST90016924	ebi-a-GCST006414	Atrial fibrillation || id:ebi-a-GCST006414	Gut microbiota abundance (family Acidaminococcaceae id.2166)	Weighted median	7	1.00276	0.883893	1.13761	0.96588
ebi-a-GCST90016924	ebi-a-GCST006414	Atrial fibrillation || id:ebi-a-GCST006414	Gut microbiota abundance (family Acidaminococcaceae id.2166)	Inverse variance weighted	7	1.00956	0.902711	1.12906	0.867604
ebi-a-GCST90016924	ebi-a-GCST006414	Atrial fibrillation || id:ebi-a-GCST006414	Gut microbiota abundance (family Acidaminococcaceae id.2166)	Simple mode	7	1.10308	0.891823	1.36439	0.400589
ebi-a-GCST90016924	ebi-a-GCST006414	Atrial fibrillation || id:ebi-a-GCST006414	Gut microbiota abundance (family Acidaminococcaceae id.2166)	Weighted mode	7	1.10308	0.873791	1.39254	0.440818
ebi-a-GCST90016925	ebi-a-GCST006414	Atrial fibrillation || id:ebi-a-GCST006414	Gut microbiota abundance (family Actinomycetaceae id.421)	MR Egger	5	0.919901	0.756209	1.11902	0.464932
ebi-a-GCST90016925	ebi-a-GCST006414	Atrial fibrillation || id:ebi-a-GCST006414	Gut microbiota abundance (family Actinomycetaceae id.421)	Weighted median	5	1.05088	0.959808	1.1506	0.283245
ebi-a-GCST90016925	ebi-a-GCST006414	Atrial fibrillation || id:ebi-a-GCST006414	Gut microbiota abundance (family Actinomycetaceae id.421)	Inverse variance weighted	5	1.0308	0.956371	1.11101	0.427608
ebi-a-GCST90016925	ebi-a-GCST006414	Atrial fibrillation || id:ebi-a-GCST006414	Gut microbiota abundance (family Actinomycetaceae id.421)	Simple mode	5	1.05704	0.932047	1.1988	0.436333
ebi-a-GCST90016925	ebi-a-GCST006414	Atrial fibrillation || id:ebi-a-GCST006414	Gut microbiota abundance (family Actinomycetaceae id.421)	Weighted mode	5	1.05645	0.926722	1.20434	0.4575
ebi-a-GCST90016926	ebi-a-GCST006414	Atrial fibrillation || id:ebi-a-GCST006414	Gut microbiota abundance (family Alcaligenaceae id.2875)	MR Egger	12	1.23186	0.791398	1.91747	0.377404
ebi-a-GCST90016926	ebi-a-GCST006414	Atrial fibrillation || id:ebi-a-GCST006414	Gut microbiota abundance (family Alcaligenaceae id.2875)	Weighted median	12	0.994237	0.895659	1.10366	0.913601
ebi-a-GCST90016926	ebi-a-GCST006414	Atrial fibrillation || id:ebi-a-GCST006414	Gut microbiota abundance (family Alcaligenaceae id.2875)	Inverse variance weighted	12	1.00559	0.914351	1.10594	0.908505
ebi-a-GCST90016926	ebi-a-GCST006414	Atrial fibrillation || id:ebi-a-GCST006414	Gut microbiota abundance (family Alcaligenaceae id.2875)	Simple mode	12	0.974548	0.815744	1.16427	0.781619
ebi-a-GCST90016926	ebi-a-GCST006414	Atrial fibrillation || id:ebi-a-GCST006414	Gut microbiota abundance (family Alcaligenaceae id.2875)	Weighted mode	12	0.976517	0.826275	1.15408	0.785578
ebi-a-GCST90016927	ebi-a-GCST006414	Atrial fibrillation || id:ebi-a-GCST006414	Gut microbiota abundance (family Bacteroidaceae id.917)	MR Egger	9	1.11241	0.540286	2.29035	0.780873
ebi-a-GCST90016927	ebi-a-GCST006414	Atrial fibrillation || id:ebi-a-GCST006414	Gut microbiota abundance (family Bacteroidaceae id.917)	Weighted median	9	1.0172	0.896156	1.1546	0.791869
ebi-a-GCST90016927	ebi-a-GCST006414	Atrial fibrillation || id:ebi-a-GCST006414	Gut microbiota abundance (family Bacteroidaceae id.917)	Inverse variance weighted	9	0.976048	0.856599	1.11215	0.715852
ebi-a-GCST90016927	ebi-a-GCST006414	Atrial fibrillation || id:ebi-a-GCST006414	Gut microbiota abundance (family Bacteroidaceae id.917)	Simple mode	9	1.05024	0.854636	1.29061	0.653522
ebi-a-GCST90016927	ebi-a-GCST006414	Atrial fibrillation || id:ebi-a-GCST006414	Gut microbiota abundance (family Bacteroidaceae id.917)	Weighted mode	9	1.04797	0.854172	1.28574	0.665252
ebi-a-GCST90016928	ebi-a-GCST006414	Atrial fibrillation || id:ebi-a-GCST006414	Gut microbiota abundance (family Bacteroidales S24 7group id.11173)	MR Egger	9	1.01114	0.779128	1.31224	0.935947
ebi-a-GCST90016928	ebi-a-GCST006414	Atrial fibrillation || id:ebi-a-GCST006414	Gut microbiota abundance (family Bacteroidales S24 7group id.11173)	Weighted median	9	0.975249	0.900109	1.05666	0.540087
ebi-a-GCST90016928	ebi-a-GCST006414	Atrial fibrillation || id:ebi-a-GCST006414	Gut microbiota abundance (family Bacteroidales S24 7group id.11173)	Inverse variance weighted	9	0.967883	0.913532	1.02547	0.26826
ebi-a-GCST90016928	ebi-a-GCST006414	Atrial fibrillation || id:ebi-a-GCST006414	Gut microbiota abundance (family Bacteroidales S24 7group id.11173)	Simple mode	9	1.00725	0.885917	1.14519	0.914923
ebi-a-GCST90016928	ebi-a-GCST006414	Atrial fibrillation || id:ebi-a-GCST006414	Gut microbiota abundance (family Bacteroidales S24 7group id.11173)	Weighted mode	9	1.00817	0.887956	1.14465	0.903193
ebi-a-GCST90016929	ebi-a-GCST006414	Atrial fibrillation || id:ebi-a-GCST006414	Gut microbiota abundance (family Bifidobacteriaceae id.433)	MR Egger	11	0.863709	0.69097	1.07963	0.230214
ebi-a-GCST90016929	ebi-a-GCST006414	Atrial fibrillation || id:ebi-a-GCST006414	Gut microbiota abundance (family Bifidobacteriaceae id.433)	Weighted median	11	0.933653	0.846189	1.03016	0.171332
ebi-a-GCST90016929	ebi-a-GCST006414	Atrial fibrillation || id:ebi-a-GCST006414	Gut microbiota abundance (family Bifidobacteriaceae id.433)	Inverse variance weighted	11	0.915621	0.855105	0.980419	0.0115097
ebi-a-GCST90016929	ebi-a-GCST006414	Atrial fibrillation || id:ebi-a-GCST006414	Gut microbiota abundance (family Bifidobacteriaceae id.433)	Simple mode	11	0.962931	0.815039	1.13766	0.666491
ebi-a-GCST90016929	ebi-a-GCST006414	Atrial fibrillation || id:ebi-a-GCST006414	Gut microbiota abundance (family Bifidobacteriaceae id.433)	Weighted mode	11	0.916292	0.814408	1.03092	0.176706
ebi-a-GCST90016931	ebi-a-GCST006414	Atrial fibrillation || id:ebi-a-GCST006414	Gut microbiota abundance (family Clostridiaceae1 id.1869)	MR Egger	10	1.21772	0.955317	1.55221	0.150312
ebi-a-GCST90016931	ebi-a-GCST006414	Atrial fibrillation || id:ebi-a-GCST006414	Gut microbiota abundance (family Clostridiaceae1 id.1869)	Weighted median	10	1.09003	0.982413	1.20944	0.104066
ebi-a-GCST90016931	ebi-a-GCST006414	Atrial fibrillation || id:ebi-a-GCST006414	Gut microbiota abundance (family Clostridiaceae1 id.1869)	Inverse variance weighted	10	0.993826	0.906306	1.0898	0.895247
ebi-a-GCST90016931	ebi-a-GCST006414	Atrial fibrillation || id:ebi-a-GCST006414	Gut microbiota abundance (family Clostridiaceae1 id.1869)	Simple mode	10	1.09449	0.942443	1.27108	0.267042
ebi-a-GCST90016931	ebi-a-GCST006414	Atrial fibrillation || id:ebi-a-GCST006414	Gut microbiota abundance (family Clostridiaceae1 id.1869)	Weighted mode	10	1.09834	0.953762	1.26483	0.225066
ebi-a-GCST90016932	ebi-a-GCST006414	Atrial fibrillation || id:ebi-a-GCST006414	Gut microbiota abundance (family Clostridiales vadin BB60 group id.11286)	MR Egger	15	1.11666	0.940325	1.32605	0.230412
ebi-a-GCST90016932	ebi-a-GCST006414	Atrial fibrillation || id:ebi-a-GCST006414	Gut microbiota abundance (family Clostridiales vadin BB60 group id.11286)	Weighted median	15	0.983849	0.911291	1.06218	0.676977
ebi-a-GCST90016932	ebi-a-GCST006414	Atrial fibrillation || id:ebi-a-GCST006414	Gut microbiota abundance (family Clostridiales vadin BB60 group id.11286)	Inverse variance weighted	15	1.0031	0.943881	1.06604	0.920531
ebi-a-GCST90016932	ebi-a-GCST006414	Atrial fibrillation || id:ebi-a-GCST006414	Gut microbiota abundance (family Clostridiales vadin BB60 group id.11286)	Simple mode	15	0.961956	0.834943	1.10829	0.599788
ebi-a-GCST90016932	ebi-a-GCST006414	Atrial fibrillation || id:ebi-a-GCST006414	Gut microbiota abundance (family Clostridiales vadin BB60 group id.11286)	Weighted mode	15	0.966376	0.834026	1.11973	0.655993
ebi-a-GCST90016933	ebi-a-GCST006414	Atrial fibrillation || id:ebi-a-GCST006414	Gut microbiota abundance (family Coriobacteriaceae id.811)	MR Egger	14	1.11324	0.691239	1.79287	0.6669
ebi-a-GCST90016933	ebi-a-GCST006414	Atrial fibrillation || id:ebi-a-GCST006414	Gut microbiota abundance (family Coriobacteriaceae id.811)	Weighted median	14	1.03814	0.934349	1.15347	0.486107
ebi-a-GCST90016933	ebi-a-GCST006414	Atrial fibrillation || id:ebi-a-GCST006414	Gut microbiota abundance (family Coriobacteriaceae id.811)	Inverse variance weighted	14	1.03358	0.923166	1.15719	0.566676
ebi-a-GCST90016933	ebi-a-GCST006414	Atrial fibrillation || id:ebi-a-GCST006414	Gut microbiota abundance (family Coriobacteriaceae id.811)	Simple mode	14	1.04157	0.864131	1.25545	0.676038
ebi-a-GCST90016933	ebi-a-GCST006414	Atrial fibrillation || id:ebi-a-GCST006414	Gut microbiota abundance (family Coriobacteriaceae id.811)	Weighted mode	14	1.02509	0.854048	1.23039	0.794348
ebi-a-GCST90016934	ebi-a-GCST006414	Atrial fibrillation || id:ebi-a-GCST006414	Gut microbiota abundance (family Defluviitaleaceae id.1924)	MR Egger	11	0.85825	0.716161	1.02853	0.132236
ebi-a-GCST90016934	ebi-a-GCST006414	Atrial fibrillation || id:ebi-a-GCST006414	Gut microbiota abundance (family Defluviitaleaceae id.1924)	Weighted median	11	0.975457	0.90556	1.05075	0.512438
ebi-a-GCST90016934	ebi-a-GCST006414	Atrial fibrillation || id:ebi-a-GCST006414	Gut microbiota abundance (family Defluviitaleaceae id.1924)	Inverse variance weighted	11	1.00041	0.947538	1.05623	0.988174
ebi-a-GCST90016934	ebi-a-GCST006414	Atrial fibrillation || id:ebi-a-GCST006414	Gut microbiota abundance (family Defluviitaleaceae id.1924)	Simple mode	11	0.967952	0.852206	1.09942	0.627014
ebi-a-GCST90016934	ebi-a-GCST006414	Atrial fibrillation || id:ebi-a-GCST006414	Gut microbiota abundance (family Defluviitaleaceae id.1924)	Weighted mode	11	0.972764	0.860863	1.09921	0.667273
ebi-a-GCST90016935	ebi-a-GCST006414	Atrial fibrillation || id:ebi-a-GCST006414	Gut microbiota abundance (family Desulfovibrionaceae id.3169)	MR Egger	10	1.03379	0.863077	1.23826	0.727557
ebi-a-GCST90016935	ebi-a-GCST006414	Atrial fibrillation || id:ebi-a-GCST006414	Gut microbiota abundance (family Desulfovibrionaceae id.3169)	Weighted median	10	1.00317	0.912903	1.10237	0.947491
ebi-a-GCST90016935	ebi-a-GCST006414	Atrial fibrillation || id:ebi-a-GCST006414	Gut microbiota abundance (family Desulfovibrionaceae id.3169)	Inverse variance weighted	10	1.02638	0.956142	1.10177	0.471601
ebi-a-GCST90016935	ebi-a-GCST006414	Atrial fibrillation || id:ebi-a-GCST006414	Gut microbiota abundance (family Desulfovibrionaceae id.3169)	Simple mode	10	1.00598	0.865301	1.16954	0.939815
ebi-a-GCST90016935	ebi-a-GCST006414	Atrial fibrillation || id:ebi-a-GCST006414	Gut microbiota abundance (family Desulfovibrionaceae id.3169)	Weighted mode	10	0.995636	0.877135	1.13015	0.947553
ebi-a-GCST90016936	ebi-a-GCST006414	Atrial fibrillation || id:ebi-a-GCST006414	Gut microbiota abundance (family Enterobacteriaceae id.3469)	MR Egger	7	0.888015	0.380627	2.07177	0.79448
ebi-a-GCST90016936	ebi-a-GCST006414	Atrial fibrillation || id:ebi-a-GCST006414	Gut microbiota abundance (family Enterobacteriaceae id.3469)	Weighted median	7	0.952376	0.826645	1.09723	0.499365
ebi-a-GCST90016936	ebi-a-GCST006414	Atrial fibrillation || id:ebi-a-GCST006414	Gut microbiota abundance (family Enterobacteriaceae id.3469)	Inverse variance weighted	7	0.928788	0.81607	1.05708	0.263087
ebi-a-GCST90016936	ebi-a-GCST006414	Atrial fibrillation || id:ebi-a-GCST006414	Gut microbiota abundance (family Enterobacteriaceae id.3469)	Simple mode	7	0.815777	0.630642	1.05526	0.172019
ebi-a-GCST90016936	ebi-a-GCST006414	Atrial fibrillation || id:ebi-a-GCST006414	Gut microbiota abundance (family Enterobacteriaceae id.3469)	Weighted mode	7	0.93158	0.736502	1.17833	0.575976
ebi-a-GCST90016937	ebi-a-GCST006414	Atrial fibrillation || id:ebi-a-GCST006414	Gut microbiota abundance (family Erysipelotrichaceae id.2149)	MR Egger	13	1.07295	0.734719	1.56688	0.722439
ebi-a-GCST90016937	ebi-a-GCST006414	Atrial fibrillation || id:ebi-a-GCST006414	Gut microbiota abundance (family Erysipelotrichaceae id.2149)	Weighted median	13	1.02547	0.923141	1.13915	0.639084
ebi-a-GCST90016937	ebi-a-GCST006414	Atrial fibrillation || id:ebi-a-GCST006414	Gut microbiota abundance (family Erysipelotrichaceae id.2149)	Inverse variance weighted	13	1.02613	0.94388	1.11556	0.54506
ebi-a-GCST90016937	ebi-a-GCST006414	Atrial fibrillation || id:ebi-a-GCST006414	Gut microbiota abundance (family Erysipelotrichaceae id.2149)	Simple mode	13	0.993833	0.822815	1.2004	0.949864
ebi-a-GCST90016937	ebi-a-GCST006414	Atrial fibrillation || id:ebi-a-GCST006414	Gut microbiota abundance (family Erysipelotrichaceae id.2149)	Weighted mode	13	0.975437	0.81886	1.16195	0.785302
ebi-a-GCST90016938	ebi-a-GCST006414	Atrial fibrillation || id:ebi-a-GCST006414	Gut microbiota abundance (family Family XI id.1936)	MR Egger	8	0.814523	0.599974	1.10579	0.236445
ebi-a-GCST90016938	ebi-a-GCST006414	Atrial fibrillation || id:ebi-a-GCST006414	Gut microbiota abundance (family Family XI id.1936)	Weighted median	8	1.0447	0.98567	1.10726	0.140592
ebi-a-GCST90016938	ebi-a-GCST006414	Atrial fibrillation || id:ebi-a-GCST006414	Gut microbiota abundance (family Family XI id.1936)	Inverse variance weighted	8	1.0259	0.974101	1.08044	0.33342
ebi-a-GCST90016938	ebi-a-GCST006414	Atrial fibrillation || id:ebi-a-GCST006414	Gut microbiota abundance (family Family XI id.1936)	Simple mode	8	1.07134	0.965861	1.18834	0.233754
ebi-a-GCST90016938	ebi-a-GCST006414	Atrial fibrillation || id:ebi-a-GCST006414	Gut microbiota abundance (family Family XI id.1936)	Weighted mode	8	1.06653	0.952229	1.19456	0.302194
ebi-a-GCST90016939	ebi-a-GCST006414	Atrial fibrillation || id:ebi-a-GCST006414	Gut microbiota abundance (family Family XIII id.1957)	MR Egger	11	0.914268	0.685857	1.21875	0.556218
ebi-a-GCST90016939	ebi-a-GCST006414	Atrial fibrillation || id:ebi-a-GCST006414	Gut microbiota abundance (family Family XIII id.1957)	Weighted median	11	0.878591	0.789927	0.977207	0.0170882
ebi-a-GCST90016939	ebi-a-GCST006414	Atrial fibrillation || id:ebi-a-GCST006414	Gut microbiota abundance (family Family XIII id.1957)	Inverse variance weighted	11	0.866834	0.799446	0.939903	0.00053809
ebi-a-GCST90016939	ebi-a-GCST006414	Atrial fibrillation || id:ebi-a-GCST006414	Gut microbiota abundance (family Family XIII id.1957)	Simple mode	11	0.873885	0.735061	1.03893	0.157671
ebi-a-GCST90016939	ebi-a-GCST006414	Atrial fibrillation || id:ebi-a-GCST006414	Gut microbiota abundance (family Family XIII id.1957)	Weighted mode	11	0.886425	0.754303	1.04169	0.173905
ebi-a-GCST90016940	ebi-a-GCST006414	Atrial fibrillation || id:ebi-a-GCST006414	Gut microbiota abundance (family Lachnospiraceae id.1987)	MR Egger	18	0.92231	0.729661	1.16582	0.508368
ebi-a-GCST90016940	ebi-a-GCST006414	Atrial fibrillation || id:ebi-a-GCST006414	Gut microbiota abundance (family Lachnospiraceae id.1987)	Weighted median	18	0.99965	0.916615	1.09021	0.993688
ebi-a-GCST90016940	ebi-a-GCST006414	Atrial fibrillation || id:ebi-a-GCST006414	Gut microbiota abundance (family Lachnospiraceae id.1987)	Inverse variance weighted	18	1.03684	0.944665	1.13801	0.446288
ebi-a-GCST90016940	ebi-a-GCST006414	Atrial fibrillation || id:ebi-a-GCST006414	Gut microbiota abundance (family Lachnospiraceae id.1987)	Simple mode	18	0.968654	0.85826	1.09325	0.612588
ebi-a-GCST90016940	ebi-a-GCST006414	Atrial fibrillation || id:ebi-a-GCST006414	Gut microbiota abundance (family Lachnospiraceae id.1987)	Weighted mode	18	0.995155	0.891708	1.1106	0.931907
ebi-a-GCST90016941	ebi-a-GCST006414	Atrial fibrillation || id:ebi-a-GCST006414	Gut microbiota abundance (family Lactobacillaceae id.1836)	MR Egger	9	0.906563	0.735009	1.11816	0.389873
ebi-a-GCST90016941	ebi-a-GCST006414	Atrial fibrillation || id:ebi-a-GCST006414	Gut microbiota abundance (family Lactobacillaceae id.1836)	Weighted median	9	1.01418	0.935618	1.09933	0.732204
ebi-a-GCST90016941	ebi-a-GCST006414	Atrial fibrillation || id:ebi-a-GCST006414	Gut microbiota abundance (family Lactobacillaceae id.1836)	Inverse variance weighted	9	1.01148	0.934113	1.09525	0.778608
ebi-a-GCST90016941	ebi-a-GCST006414	Atrial fibrillation || id:ebi-a-GCST006414	Gut microbiota abundance (family Lactobacillaceae id.1836)	Simple mode	9	1.1181	0.911378	1.37171	0.315716
ebi-a-GCST90016941	ebi-a-GCST006414	Atrial fibrillation || id:ebi-a-GCST006414	Gut microbiota abundance (family Lactobacillaceae id.1836)	Weighted mode	9	0.907167	0.742908	1.10774	0.367079
ebi-a-GCST90016942	ebi-a-GCST006414	Atrial fibrillation || id:ebi-a-GCST006414	Gut microbiota abundance (family Methanobacteriaceae id.121)	MR Egger	10	0.92201	0.780537	1.08912	0.367332
ebi-a-GCST90016942	ebi-a-GCST006414	Atrial fibrillation || id:ebi-a-GCST006414	Gut microbiota abundance (family Methanobacteriaceae id.121)	Weighted median	10	0.992971	0.943157	1.04541	0.788207
ebi-a-GCST90016942	ebi-a-GCST006414	Atrial fibrillation || id:ebi-a-GCST006414	Gut microbiota abundance (family Methanobacteriaceae id.121)	Inverse variance weighted	10	1.00452	0.964814	1.04586	0.826468
ebi-a-GCST90016942	ebi-a-GCST006414	Atrial fibrillation || id:ebi-a-GCST006414	Gut microbiota abundance (family Methanobacteriaceae id.121)	Simple mode	10	0.956774	0.864677	1.05868	0.414346
ebi-a-GCST90016942	ebi-a-GCST006414	Atrial fibrillation || id:ebi-a-GCST006414	Gut microbiota abundance (family Methanobacteriaceae id.121)	Weighted mode	10	0.959708	0.864193	1.06578	0.461648
ebi-a-GCST90016943	ebi-a-GCST006414	Atrial fibrillation || id:ebi-a-GCST006414	Gut microbiota abundance (family Oxalobacteraceae id.2966)	MR Egger	13	1.05991	0.878657	1.27856	0.555475
ebi-a-GCST90016943	ebi-a-GCST006414	Atrial fibrillation || id:ebi-a-GCST006414	Gut microbiota abundance (family Oxalobacteraceae id.2966)	Weighted median	13	0.983145	0.930215	1.03909	0.547152
ebi-a-GCST90016943	ebi-a-GCST006414	Atrial fibrillation || id:ebi-a-GCST006414	Gut microbiota abundance (family Oxalobacteraceae id.2966)	Inverse variance weighted	13	1.00506	0.959373	1.05292	0.831577
ebi-a-GCST90016943	ebi-a-GCST006414	Atrial fibrillation || id:ebi-a-GCST006414	Gut microbiota abundance (family Oxalobacteraceae id.2966)	Simple mode	13	0.976129	0.881428	1.081	0.650937
ebi-a-GCST90016943	ebi-a-GCST006414	Atrial fibrillation || id:ebi-a-GCST006414	Gut microbiota abundance (family Oxalobacteraceae id.2966)	Weighted mode	13	0.977156	0.878358	1.08707	0.678408
ebi-a-GCST90016944	ebi-a-GCST006414	Atrial fibrillation || id:ebi-a-GCST006414	Gut microbiota abundance (family Pasteurellaceae id.3689)	MR Egger	14	0.898221	0.764861	1.05483	0.215043
ebi-a-GCST90016944	ebi-a-GCST006414	Atrial fibrillation || id:ebi-a-GCST006414	Gut microbiota abundance (family Pasteurellaceae id.3689)	Weighted median	14	0.985164	0.921849	1.05283	0.659201
ebi-a-GCST90016944	ebi-a-GCST006414	Atrial fibrillation || id:ebi-a-GCST006414	Gut microbiota abundance (family Pasteurellaceae id.3689)	Inverse variance weighted	14	1.01165	0.938293	1.09074	0.762956
ebi-a-GCST90016944	ebi-a-GCST006414	Atrial fibrillation || id:ebi-a-GCST006414	Gut microbiota abundance (family Pasteurellaceae id.3689)	Simple mode	14	0.997774	0.91272	1.09076	0.961654
ebi-a-GCST90016944	ebi-a-GCST006414	Atrial fibrillation || id:ebi-a-GCST006414	Gut microbiota abundance (family Pasteurellaceae id.3689)	Weighted mode	14	0.981578	0.903302	1.06664	0.668197
ebi-a-GCST90016945	ebi-a-GCST006414	Atrial fibrillation || id:ebi-a-GCST006414	Gut microbiota abundance (family Peptococcaceae id.2024)	MR Egger	9	0.990442	0.780653	1.25661	0.93918
ebi-a-GCST90016945	ebi-a-GCST006414	Atrial fibrillation || id:ebi-a-GCST006414	Gut microbiota abundance (family Peptococcaceae id.2024)	Weighted median	9	0.980412	0.892945	1.07645	0.678198
ebi-a-GCST90016945	ebi-a-GCST006414	Atrial fibrillation || id:ebi-a-GCST006414	Gut microbiota abundance (family Peptococcaceae id.2024)	Inverse variance weighted	9	1.01193	0.924097	1.10812	0.797902
ebi-a-GCST90016945	ebi-a-GCST006414	Atrial fibrillation || id:ebi-a-GCST006414	Gut microbiota abundance (family Peptococcaceae id.2024)	Simple mode	9	0.98106	0.842403	1.14254	0.811905
ebi-a-GCST90016945	ebi-a-GCST006414	Atrial fibrillation || id:ebi-a-GCST006414	Gut microbiota abundance (family Peptococcaceae id.2024)	Weighted mode	9	0.983003	0.885635	1.09108	0.75561
ebi-a-GCST90016946	ebi-a-GCST006414	Atrial fibrillation || id:ebi-a-GCST006414	Gut microbiota abundance (family Peptostreptococcaceae id.2042)	MR Egger	13	0.907588	0.792049	1.03998	0.190334
ebi-a-GCST90016946	ebi-a-GCST006414	Atrial fibrillation || id:ebi-a-GCST006414	Gut microbiota abundance (family Peptostreptococcaceae id.2042)	Weighted median	13	0.990342	0.907515	1.08073	0.827602
ebi-a-GCST90016946	ebi-a-GCST006414	Atrial fibrillation || id:ebi-a-GCST006414	Gut microbiota abundance (family Peptostreptococcaceae id.2042)	Inverse variance weighted	13	0.976585	0.919392	1.03734	0.441589
ebi-a-GCST90016946	ebi-a-GCST006414	Atrial fibrillation || id:ebi-a-GCST006414	Gut microbiota abundance (family Peptostreptococcaceae id.2042)	Simple mode	13	0.990607	0.856418	1.14582	0.900988
ebi-a-GCST90016946	ebi-a-GCST006414	Atrial fibrillation || id:ebi-a-GCST006414	Gut microbiota abundance (family Peptostreptococcaceae id.2042)	Weighted mode	13	0.970231	0.846031	1.11266	0.673102
ebi-a-GCST90016947	ebi-a-GCST006414	Atrial fibrillation || id:ebi-a-GCST006414	Gut microbiota abundance (family Porphyromonadaceae id.943)	MR Egger	9	1.24451	0.84626	1.83018	0.303001
ebi-a-GCST90016947	ebi-a-GCST006414	Atrial fibrillation || id:ebi-a-GCST006414	Gut microbiota abundance (family Porphyromonadaceae id.943)	Weighted median	9	1.06172	0.941729	1.19701	0.327668
ebi-a-GCST90016947	ebi-a-GCST006414	Atrial fibrillation || id:ebi-a-GCST006414	Gut microbiota abundance (family Porphyromonadaceae id.943)	Inverse variance weighted	9	1.05826	0.966811	1.15837	0.219427
ebi-a-GCST90016947	ebi-a-GCST006414	Atrial fibrillation || id:ebi-a-GCST006414	Gut microbiota abundance (family Porphyromonadaceae id.943)	Simple mode	9	1.05975	0.885927	1.26767	0.543234
ebi-a-GCST90016947	ebi-a-GCST006414	Atrial fibrillation || id:ebi-a-GCST006414	Gut microbiota abundance (family Porphyromonadaceae id.943)	Weighted mode	9	1.05975	0.89075	1.26081	0.531017
ebi-a-GCST90016948	ebi-a-GCST006414	Atrial fibrillation || id:ebi-a-GCST006414	Gut microbiota abundance (family Prevotellaceae id.960)	MR Egger	16	0.791956	0.616661	1.01708	0.0890419
ebi-a-GCST90016948	ebi-a-GCST006414	Atrial fibrillation || id:ebi-a-GCST006414	Gut microbiota abundance (family Prevotellaceae id.960)	Weighted median	16	0.992425	0.908684	1.08388	0.865747
ebi-a-GCST90016948	ebi-a-GCST006414	Atrial fibrillation || id:ebi-a-GCST006414	Gut microbiota abundance (family Prevotellaceae id.960)	Inverse variance weighted	16	0.997634	0.925696	1.07516	0.950527
ebi-a-GCST90016948	ebi-a-GCST006414	Atrial fibrillation || id:ebi-a-GCST006414	Gut microbiota abundance (family Prevotellaceae id.960)	Simple mode	16	0.962827	0.811405	1.14251	0.67052
ebi-a-GCST90016948	ebi-a-GCST006414	Atrial fibrillation || id:ebi-a-GCST006414	Gut microbiota abundance (family Prevotellaceae id.960)	Weighted mode	16	0.962827	0.828995	1.11826	0.627008
ebi-a-GCST90016949	ebi-a-GCST006414	Atrial fibrillation || id:ebi-a-GCST006414	Gut microbiota abundance (family Rhodospirillaceae id.2717)	MR Egger	15	1.15992	0.843603	1.59486	0.377784
ebi-a-GCST90016949	ebi-a-GCST006414	Atrial fibrillation || id:ebi-a-GCST006414	Gut microbiota abundance (family Rhodospirillaceae id.2717)	Weighted median	15	1.01429	0.940641	1.09371	0.71212
ebi-a-GCST90016949	ebi-a-GCST006414	Atrial fibrillation || id:ebi-a-GCST006414	Gut microbiota abundance (family Rhodospirillaceae id.2717)	Inverse variance weighted	15	1.01961	0.957622	1.08561	0.543975
ebi-a-GCST90016949	ebi-a-GCST006414	Atrial fibrillation || id:ebi-a-GCST006414	Gut microbiota abundance (family Rhodospirillaceae id.2717)	Simple mode	15	1.00469	0.857802	1.17672	0.954593
ebi-a-GCST90016949	ebi-a-GCST006414	Atrial fibrillation || id:ebi-a-GCST006414	Gut microbiota abundance (family Rhodospirillaceae id.2717)	Weighted mode	15	1.00469	0.8668	1.16451	0.951388
ebi-a-GCST90016950	ebi-a-GCST006414	Atrial fibrillation || id:ebi-a-GCST006414	Gut microbiota abundance (family Rikenellaceae id.967)	MR Egger	19	0.935807	0.776967	1.12712	0.49395
ebi-a-GCST90016950	ebi-a-GCST006414	Atrial fibrillation || id:ebi-a-GCST006414	Gut microbiota abundance (family Rikenellaceae id.967)	Weighted median	19	1.01107	0.929356	1.09996	0.797976
ebi-a-GCST90016950	ebi-a-GCST006414	Atrial fibrillation || id:ebi-a-GCST006414	Gut microbiota abundance (family Rikenellaceae id.967)	Inverse variance weighted	19	0.969075	0.91296	1.02864	0.301993
ebi-a-GCST90016950	ebi-a-GCST006414	Atrial fibrillation || id:ebi-a-GCST006414	Gut microbiota abundance (family Rikenellaceae id.967)	Simple mode	19	1.03893	0.882984	1.22241	0.650862
ebi-a-GCST90016950	ebi-a-GCST006414	Atrial fibrillation || id:ebi-a-GCST006414	Gut microbiota abundance (family Rikenellaceae id.967)	Weighted mode	19	1.03381	0.891412	1.19895	0.665353
ebi-a-GCST90016951	ebi-a-GCST006414	Atrial fibrillation || id:ebi-a-GCST006414	Gut microbiota abundance (family Ruminococcaceae id.2050)	MR Egger	9	0.884642	0.726158	1.07771	0.263059
ebi-a-GCST90016951	ebi-a-GCST006414	Atrial fibrillation || id:ebi-a-GCST006414	Gut microbiota abundance (family Ruminococcaceae id.2050)	Weighted median	9	0.942308	0.840588	1.05634	0.307918
ebi-a-GCST90016951	ebi-a-GCST006414	Atrial fibrillation || id:ebi-a-GCST006414	Gut microbiota abundance (family Ruminococcaceae id.2050)	Inverse variance weighted	9	0.960439	0.873666	1.05583	0.403435
ebi-a-GCST90016951	ebi-a-GCST006414	Atrial fibrillation || id:ebi-a-GCST006414	Gut microbiota abundance (family Ruminococcaceae id.2050)	Simple mode	9	0.946208	0.762543	1.17411	0.629065
ebi-a-GCST90016951	ebi-a-GCST006414	Atrial fibrillation || id:ebi-a-GCST006414	Gut microbiota abundance (family Ruminococcaceae id.2050)	Weighted mode	9	0.901245	0.757248	1.07262	0.275417
ebi-a-GCST90016952	ebi-a-GCST006414	Atrial fibrillation || id:ebi-a-GCST006414	Gut microbiota abundance (family Streptococcaceae id.1850)	MR Egger	14	1.01535	0.729833	1.41257	0.929433
ebi-a-GCST90016952	ebi-a-GCST006414	Atrial fibrillation || id:ebi-a-GCST006414	Gut microbiota abundance (family Streptococcaceae id.1850)	Weighted median	14	0.980882	0.892318	1.07824	0.689298
ebi-a-GCST90016952	ebi-a-GCST006414	Atrial fibrillation || id:ebi-a-GCST006414	Gut microbiota abundance (family Streptococcaceae id.1850)	Inverse variance weighted	14	0.993245	0.917716	1.07499	0.866605
ebi-a-GCST90016952	ebi-a-GCST006414	Atrial fibrillation || id:ebi-a-GCST006414	Gut microbiota abundance (family Streptococcaceae id.1850)	Simple mode	14	0.994997	0.843231	1.17408	0.953539
ebi-a-GCST90016952	ebi-a-GCST006414	Atrial fibrillation || id:ebi-a-GCST006414	Gut microbiota abundance (family Streptococcaceae id.1850)	Weighted mode	14	1.00808	0.856888	1.18594	0.924172
ebi-a-GCST90016956	ebi-a-GCST006414	Atrial fibrillation || id:ebi-a-GCST006414	Gut microbiota abundance (family Veillonellaceae id.2172)	MR Egger	18	1.00886	0.899106	1.13201	0.882548
ebi-a-GCST90016956	ebi-a-GCST006414	Atrial fibrillation || id:ebi-a-GCST006414	Gut microbiota abundance (family Veillonellaceae id.2172)	Weighted median	18	1.0579	0.982963	1.13856	0.133205
ebi-a-GCST90016956	ebi-a-GCST006414	Atrial fibrillation || id:ebi-a-GCST006414	Gut microbiota abundance (family Veillonellaceae id.2172)	Inverse variance weighted	18	1.04149	0.987556	1.09837	0.134026
ebi-a-GCST90016956	ebi-a-GCST006414	Atrial fibrillation || id:ebi-a-GCST006414	Gut microbiota abundance (family Veillonellaceae id.2172)	Simple mode	18	1.0386	0.914616	1.17938	0.566962
ebi-a-GCST90016956	ebi-a-GCST006414	Atrial fibrillation || id:ebi-a-GCST006414	Gut microbiota abundance (family Veillonellaceae id.2172)	Weighted mode	18	1.05206	0.948038	1.16749	0.352763
ebi-a-GCST90016957	ebi-a-GCST006414	Atrial fibrillation || id:ebi-a-GCST006414	Gut microbiota abundance (family Verrucomicrobiaceae id.4036)	MR Egger	11	1.02345	0.817012	1.28205	0.84467
ebi-a-GCST90016957	ebi-a-GCST006414	Atrial fibrillation || id:ebi-a-GCST006414	Gut microbiota abundance (family Verrucomicrobiaceae id.4036)	Weighted median	11	0.980862	0.897558	1.0719	0.669587
ebi-a-GCST90016957	ebi-a-GCST006414	Atrial fibrillation || id:ebi-a-GCST006414	Gut microbiota abundance (family Verrucomicrobiaceae id.4036)	Inverse variance weighted	11	0.95579	0.89643	1.01908	0.166907
ebi-a-GCST90016957	ebi-a-GCST006414	Atrial fibrillation || id:ebi-a-GCST006414	Gut microbiota abundance (family Verrucomicrobiaceae id.4036)	Simple mode	11	1.01933	0.895439	1.16036	0.77808
ebi-a-GCST90016957	ebi-a-GCST006414	Atrial fibrillation || id:ebi-a-GCST006414	Gut microbiota abundance (family Verrucomicrobiaceae id.4036)	Weighted mode	11	1.00973	0.895218	1.13888	0.877911
ebi-a-GCST90016958	ebi-a-GCST006414	Atrial fibrillation || id:ebi-a-GCST006414	Gut microbiota abundance (family Victivallaceae id.2255)	MR Egger	12	0.967215	0.785697	1.19067	0.759726
ebi-a-GCST90016958	ebi-a-GCST006414	Atrial fibrillation || id:ebi-a-GCST006414	Gut microbiota abundance (family Victivallaceae id.2255)	Weighted median	12	0.992874	0.943937	1.04435	0.781539
ebi-a-GCST90016958	ebi-a-GCST006414	Atrial fibrillation || id:ebi-a-GCST006414	Gut microbiota abundance (family Victivallaceae id.2255)	Inverse variance weighted	12	0.978374	0.936356	1.02228	0.328944
ebi-a-GCST90016958	ebi-a-GCST006414	Atrial fibrillation || id:ebi-a-GCST006414	Gut microbiota abundance (family Victivallaceae id.2255)	Simple mode	12	1.00199	0.905811	1.10838	0.969888
ebi-a-GCST90016958	ebi-a-GCST006414	Atrial fibrillation || id:ebi-a-GCST006414	Gut microbiota abundance (family Victivallaceae id.2255)	Weighted mode	12	0.996873	0.90661	1.09612	0.949595
ebi-a-GCST90016959	ebi-a-GCST006414	Atrial fibrillation || id:ebi-a-GCST006414	Gut microbiota abundance (genus Actinomyces id.423)	MR Egger	7	0.94841	0.797293	1.12817	0.575795
ebi-a-GCST90016959	ebi-a-GCST006414	Atrial fibrillation || id:ebi-a-GCST006414	Gut microbiota abundance (genus Actinomyces id.423)	Weighted median	7	0.991266	0.915411	1.07341	0.828999
ebi-a-GCST90016959	ebi-a-GCST006414	Atrial fibrillation || id:ebi-a-GCST006414	Gut microbiota abundance (genus Actinomyces id.423)	Inverse variance weighted	7	0.990524	0.931143	1.05369	0.762762
ebi-a-GCST90016959	ebi-a-GCST006414	Atrial fibrillation || id:ebi-a-GCST006414	Gut microbiota abundance (genus Actinomyces id.423)	Simple mode	7	1.02621	0.916802	1.14869	0.668598
ebi-a-GCST90016959	ebi-a-GCST006414	Atrial fibrillation || id:ebi-a-GCST006414	Gut microbiota abundance (genus Actinomyces id.423)	Weighted mode	7	1.00405	0.901151	1.11871	0.943923
ebi-a-GCST90016960	ebi-a-GCST006414	Atrial fibrillation || id:ebi-a-GCST006414	Gut microbiota abundance (genus Adlercreutzia id.812)	MR Egger	8	0.997274	0.739302	1.34526	0.986317
ebi-a-GCST90016960	ebi-a-GCST006414	Atrial fibrillation || id:ebi-a-GCST006414	Gut microbiota abundance (genus Adlercreutzia id.812)	Weighted median	8	0.968981	0.888717	1.05649	0.475069
ebi-a-GCST90016960	ebi-a-GCST006414	Atrial fibrillation || id:ebi-a-GCST006414	Gut microbiota abundance (genus Adlercreutzia id.812)	Inverse variance weighted	8	0.960862	0.899569	1.02633	0.235169
ebi-a-GCST90016960	ebi-a-GCST006414	Atrial fibrillation || id:ebi-a-GCST006414	Gut microbiota abundance (genus Adlercreutzia id.812)	Simple mode	8	0.978707	0.867391	1.10431	0.737082
ebi-a-GCST90016960	ebi-a-GCST006414	Atrial fibrillation || id:ebi-a-GCST006414	Gut microbiota abundance (genus Adlercreutzia id.812)	Weighted mode	8	0.978707	0.869196	1.10202	0.732691
ebi-a-GCST90016961	ebi-a-GCST006414	Atrial fibrillation || id:ebi-a-GCST006414	Gut microbiota abundance (genus Akkermansia id.4037)	MR Egger	11	1.02385	0.81755	1.28221	0.841885
ebi-a-GCST90016961	ebi-a-GCST006414	Atrial fibrillation || id:ebi-a-GCST006414	Gut microbiota abundance (genus Akkermansia id.4037)	Weighted median	11	0.980902	0.904501	1.06376	0.641159
ebi-a-GCST90016961	ebi-a-GCST006414	Atrial fibrillation || id:ebi-a-GCST006414	Gut microbiota abundance (genus Akkermansia id.4037)	Inverse variance weighted	11	0.955846	0.896496	1.01913	0.167363
ebi-a-GCST90016961	ebi-a-GCST006414	Atrial fibrillation || id:ebi-a-GCST006414	Gut microbiota abundance (genus Akkermansia id.4037)	Simple mode	11	1.01921	0.902866	1.15055	0.764603
ebi-a-GCST90016961	ebi-a-GCST006414	Atrial fibrillation || id:ebi-a-GCST006414	Gut microbiota abundance (genus Akkermansia id.4037)	Weighted mode	11	1.00962	0.890205	1.14506	0.884429
ebi-a-GCST90016962	ebi-a-GCST006414	Atrial fibrillation || id:ebi-a-GCST006414	Gut microbiota abundance (genus Alistipes id.968)	MR Egger	14	1.02411	0.719847	1.45697	0.896835
ebi-a-GCST90016962	ebi-a-GCST006414	Atrial fibrillation || id:ebi-a-GCST006414	Gut microbiota abundance (genus Alistipes id.968)	Weighted median	14	0.981337	0.892563	1.07894	0.696952
ebi-a-GCST90016962	ebi-a-GCST006414	Atrial fibrillation || id:ebi-a-GCST006414	Gut microbiota abundance (genus Alistipes id.968)	Inverse variance weighted	14	1.00063	0.929993	1.07663	0.98662
ebi-a-GCST90016962	ebi-a-GCST006414	Atrial fibrillation || id:ebi-a-GCST006414	Gut microbiota abundance (genus Alistipes id.968)	Simple mode	14	1.00505	0.85596	1.18011	0.951898
ebi-a-GCST90016962	ebi-a-GCST006414	Atrial fibrillation || id:ebi-a-GCST006414	Gut microbiota abundance (genus Alistipes id.968)	Weighted mode	14	1.00182	0.847102	1.18479	0.983412
ebi-a-GCST90016963	ebi-a-GCST006414	Atrial fibrillation || id:ebi-a-GCST006414	Gut microbiota abundance (genus Allisonella id.2174)	MR Egger	8	0.800001	0.50469	1.26811	0.379073
ebi-a-GCST90016963	ebi-a-GCST006414	Atrial fibrillation || id:ebi-a-GCST006414	Gut microbiota abundance (genus Allisonella id.2174)	Weighted median	8	0.985182	0.934075	1.03909	0.58282
ebi-a-GCST90016963	ebi-a-GCST006414	Atrial fibrillation || id:ebi-a-GCST006414	Gut microbiota abundance (genus Allisonella id.2174)	Inverse variance weighted	8	1.02838	0.959225	1.10252	0.430757
ebi-a-GCST90016963	ebi-a-GCST006414	Atrial fibrillation || id:ebi-a-GCST006414	Gut microbiota abundance (genus Allisonella id.2174)	Simple mode	8	0.979655	0.904581	1.06096	0.628867
ebi-a-GCST90016963	ebi-a-GCST006414	Atrial fibrillation || id:ebi-a-GCST006414	Gut microbiota abundance (genus Allisonella id.2174)	Weighted mode	8	0.977782	0.899836	1.06248	0.612441
ebi-a-GCST90016964	ebi-a-GCST006414	Atrial fibrillation || id:ebi-a-GCST006414	Gut microbiota abundance (genus Alloprevotella id.961)	MR Egger	6	1.12373	0.630374	2.0032	0.712659
ebi-a-GCST90016964	ebi-a-GCST006414	Atrial fibrillation || id:ebi-a-GCST006414	Gut microbiota abundance (genus Alloprevotella id.961)	Weighted median	6	0.970323	0.911626	1.0328	0.344
ebi-a-GCST90016964	ebi-a-GCST006414	Atrial fibrillation || id:ebi-a-GCST006414	Gut microbiota abundance (genus Alloprevotella id.961)	Inverse variance weighted	6	0.966078	0.912246	1.02309	0.238092
ebi-a-GCST90016964	ebi-a-GCST006414	Atrial fibrillation || id:ebi-a-GCST006414	Gut microbiota abundance (genus Alloprevotella id.961)	Simple mode	6	0.962469	0.86663	1.06891	0.506697
ebi-a-GCST90016964	ebi-a-GCST006414	Atrial fibrillation || id:ebi-a-GCST006414	Gut microbiota abundance (genus Alloprevotella id.961)	Weighted mode	6	0.964875	0.872706	1.06678	0.516272
ebi-a-GCST90016965	ebi-a-GCST006414	Atrial fibrillation || id:ebi-a-GCST006414	Gut microbiota abundance (genus Anaerofilum id.2053)	MR Egger	10	0.994479	0.751425	1.31615	0.970063
ebi-a-GCST90016965	ebi-a-GCST006414	Atrial fibrillation || id:ebi-a-GCST006414	Gut microbiota abundance (genus Anaerofilum id.2053)	Weighted median	10	1.04439	0.985317	1.107	0.143727
ebi-a-GCST90016965	ebi-a-GCST006414	Atrial fibrillation || id:ebi-a-GCST006414	Gut microbiota abundance (genus Anaerofilum id.2053)	Inverse variance weighted	10	1.02082	0.97662	1.06701	0.361575
ebi-a-GCST90016965	ebi-a-GCST006414	Atrial fibrillation || id:ebi-a-GCST006414	Gut microbiota abundance (genus Anaerofilum id.2053)	Simple mode	10	1.05644	0.956279	1.16709	0.308084
ebi-a-GCST90016965	ebi-a-GCST006414	Atrial fibrillation || id:ebi-a-GCST006414	Gut microbiota abundance (genus Anaerofilum id.2053)	Weighted mode	10	1.0549	0.961232	1.15769	0.28908
ebi-a-GCST90016966	ebi-a-GCST006414	Atrial fibrillation || id:ebi-a-GCST006414	Gut microbiota abundance (genus Anaerostipes id.1991)	MR Egger	13	0.978117	0.749031	1.27727	0.873847
ebi-a-GCST90016966	ebi-a-GCST006414	Atrial fibrillation || id:ebi-a-GCST006414	Gut microbiota abundance (genus Anaerostipes id.1991)	Weighted median	13	0.940294	0.850783	1.03922	0.227742
ebi-a-GCST90016966	ebi-a-GCST006414	Atrial fibrillation || id:ebi-a-GCST006414	Gut microbiota abundance (genus Anaerostipes id.1991)	Inverse variance weighted	13	0.922342	0.857059	0.992598	0.0308989
ebi-a-GCST90016966	ebi-a-GCST006414	Atrial fibrillation || id:ebi-a-GCST006414	Gut microbiota abundance (genus Anaerostipes id.1991)	Simple mode	13	0.806128	0.658903	0.986248	0.0581011
ebi-a-GCST90016966	ebi-a-GCST006414	Atrial fibrillation || id:ebi-a-GCST006414	Gut microbiota abundance (genus Anaerostipes id.1991)	Weighted mode	13	1.03045	0.859508	1.2354	0.751412
ebi-a-GCST90016967	ebi-a-GCST006414	Atrial fibrillation || id:ebi-a-GCST006414	Gut microbiota abundance (genus Anaerotruncus id.2054)	MR Egger	13	0.780018	0.630752	0.964607	0.0425889
ebi-a-GCST90016967	ebi-a-GCST006414	Atrial fibrillation || id:ebi-a-GCST006414	Gut microbiota abundance (genus Anaerotruncus id.2054)	Weighted median	13	0.925038	0.839346	1.01948	0.116173
ebi-a-GCST90016967	ebi-a-GCST006414	Atrial fibrillation || id:ebi-a-GCST006414	Gut microbiota abundance (genus Anaerotruncus id.2054)	Inverse variance weighted	13	0.936096	0.873193	1.00353	0.0627831
ebi-a-GCST90016967	ebi-a-GCST006414	Atrial fibrillation || id:ebi-a-GCST006414	Gut microbiota abundance (genus Anaerotruncus id.2054)	Simple mode	13	0.933314	0.785742	1.1086	0.447159
ebi-a-GCST90016967	ebi-a-GCST006414	Atrial fibrillation || id:ebi-a-GCST006414	Gut microbiota abundance (genus Anaerotruncus id.2054)	Weighted mode	13	0.933314	0.79578	1.09462	0.412766
ebi-a-GCST90016968	ebi-a-GCST006414	Atrial fibrillation || id:ebi-a-GCST006414	Gut microbiota abundance (genus Bacteroides id.918)	MR Egger	9	1.11241	0.540286	2.29035	0.780873
ebi-a-GCST90016968	ebi-a-GCST006414	Atrial fibrillation || id:ebi-a-GCST006414	Gut microbiota abundance (genus Bacteroides id.918)	Weighted median	9	1.0172	0.895809	1.15505	0.792488
ebi-a-GCST90016968	ebi-a-GCST006414	Atrial fibrillation || id:ebi-a-GCST006414	Gut microbiota abundance (genus Bacteroides id.918)	Inverse variance weighted	9	0.976048	0.856599	1.11215	0.715852
ebi-a-GCST90016968	ebi-a-GCST006414	Atrial fibrillation || id:ebi-a-GCST006414	Gut microbiota abundance (genus Bacteroides id.918)	Simple mode	9	1.05024	0.84688	1.30243	0.667127
ebi-a-GCST90016968	ebi-a-GCST006414	Atrial fibrillation || id:ebi-a-GCST006414	Gut microbiota abundance (genus Bacteroides id.918)	Weighted mode	9	1.04797	0.871088	1.26077	0.632707
ebi-a-GCST90016969	ebi-a-GCST006414	Atrial fibrillation || id:ebi-a-GCST006414	Gut microbiota abundance (genus Barnesiella id.944)	MR Egger	14	1.05086	0.796111	1.38713	0.732234
ebi-a-GCST90016969	ebi-a-GCST006414	Atrial fibrillation || id:ebi-a-GCST006414	Gut microbiota abundance (genus Barnesiella id.944)	Weighted median	14	1.01242	0.920561	1.11344	0.799279
ebi-a-GCST90016969	ebi-a-GCST006414	Atrial fibrillation || id:ebi-a-GCST006414	Gut microbiota abundance (genus Barnesiella id.944)	Inverse variance weighted	14	1.02814	0.950651	1.11195	0.487552
ebi-a-GCST90016969	ebi-a-GCST006414	Atrial fibrillation || id:ebi-a-GCST006414	Gut microbiota abundance (genus Barnesiella id.944)	Simple mode	14	1.03915	0.871082	1.23966	0.676589
ebi-a-GCST90016969	ebi-a-GCST006414	Atrial fibrillation || id:ebi-a-GCST006414	Gut microbiota abundance (genus Barnesiella id.944)	Weighted mode	14	0.985441	0.834369	1.16387	0.865525
ebi-a-GCST90016970	ebi-a-GCST006414	Atrial fibrillation || id:ebi-a-GCST006414	Gut microbiota abundance (genus Bifidobacterium id.436)	MR Egger	12	1.01073	0.817298	1.24995	0.923482
ebi-a-GCST90016970	ebi-a-GCST006414	Atrial fibrillation || id:ebi-a-GCST006414	Gut microbiota abundance (genus Bifidobacterium id.436)	Weighted median	12	0.947811	0.864407	1.03926	0.254066
ebi-a-GCST90016970	ebi-a-GCST006414	Atrial fibrillation || id:ebi-a-GCST006414	Gut microbiota abundance (genus Bifidobacterium id.436)	Inverse variance weighted	12	0.940114	0.867001	1.01939	0.134914
ebi-a-GCST90016970	ebi-a-GCST006414	Atrial fibrillation || id:ebi-a-GCST006414	Gut microbiota abundance (genus Bifidobacterium id.436)	Simple mode	12	1.02508	0.865591	1.21396	0.779378
ebi-a-GCST90016970	ebi-a-GCST006414	Atrial fibrillation || id:ebi-a-GCST006414	Gut microbiota abundance (genus Bifidobacterium id.436)	Weighted mode	12	0.923887	0.776988	1.09856	0.389411
ebi-a-GCST90016971	ebi-a-GCST006414	Atrial fibrillation || id:ebi-a-GCST006414	Gut microbiota abundance (genus Bilophila id.3170)	MR Egger	13	1.08055	0.801769	1.45626	0.620921
ebi-a-GCST90016971	ebi-a-GCST006414	Atrial fibrillation || id:ebi-a-GCST006414	Gut microbiota abundance (genus Bilophila id.3170)	Weighted median	13	0.985481	0.903771	1.07458	0.740501
ebi-a-GCST90016971	ebi-a-GCST006414	Atrial fibrillation || id:ebi-a-GCST006414	Gut microbiota abundance (genus Bilophila id.3170)	Inverse variance weighted	13	0.962298	0.902622	1.02592	0.239375
ebi-a-GCST90016971	ebi-a-GCST006414	Atrial fibrillation || id:ebi-a-GCST006414	Gut microbiota abundance (genus Bilophila id.3170)	Simple mode	13	1.01561	0.882818	1.16838	0.832116
ebi-a-GCST90016971	ebi-a-GCST006414	Atrial fibrillation || id:ebi-a-GCST006414	Gut microbiota abundance (genus Bilophila id.3170)	Weighted mode	13	1.01561	0.888593	1.16078	0.82407
ebi-a-GCST90016972	ebi-a-GCST006414	Atrial fibrillation || id:ebi-a-GCST006414	Gut microbiota abundance (genus Blautia id.1992)	Inverse variance weighted	2	0.950994	0.823815	1.09781	0.492708
ebi-a-GCST90016973	ebi-a-GCST006414	Atrial fibrillation || id:ebi-a-GCST006414	Gut microbiota abundance (genus Butyricicoccus id.2055)	MR Egger	8	1.10193	0.963778	1.25989	0.205364
ebi-a-GCST90016973	ebi-a-GCST006414	Atrial fibrillation || id:ebi-a-GCST006414	Gut microbiota abundance (genus Butyricicoccus id.2055)	Weighted median	8	1.06623	0.970062	1.17192	0.183613
ebi-a-GCST90016973	ebi-a-GCST006414	Atrial fibrillation || id:ebi-a-GCST006414	Gut microbiota abundance (genus Butyricicoccus id.2055)	Inverse variance weighted	8	1.06005	0.985919	1.13976	0.114885
ebi-a-GCST90016973	ebi-a-GCST006414	Atrial fibrillation || id:ebi-a-GCST006414	Gut microbiota abundance (genus Butyricicoccus id.2055)	Simple mode	8	1.06968	0.933774	1.22536	0.363611
ebi-a-GCST90016973	ebi-a-GCST006414	Atrial fibrillation || id:ebi-a-GCST006414	Gut microbiota abundance (genus Butyricicoccus id.2055)	Weighted mode	8	1.07996	0.961622	1.21286	0.235059
ebi-a-GCST90016974	ebi-a-GCST006414	Atrial fibrillation || id:ebi-a-GCST006414	Gut microbiota abundance (genus Butyricimonas id.945)	MR Egger	13	0.914252	0.75496	1.10715	0.378391
ebi-a-GCST90016974	ebi-a-GCST006414	Atrial fibrillation || id:ebi-a-GCST006414	Gut microbiota abundance (genus Butyricimonas id.945)	Weighted median	13	0.993795	0.915074	1.07929	0.882469
ebi-a-GCST90016974	ebi-a-GCST006414	Atrial fibrillation || id:ebi-a-GCST006414	Gut microbiota abundance (genus Butyricimonas id.945)	Inverse variance weighted	13	1.01004	0.954195	1.06915	0.730719
ebi-a-GCST90016974	ebi-a-GCST006414	Atrial fibrillation || id:ebi-a-GCST006414	Gut microbiota abundance (genus Butyricimonas id.945)	Simple mode	13	0.989043	0.862586	1.13404	0.877199
ebi-a-GCST90016974	ebi-a-GCST006414	Atrial fibrillation || id:ebi-a-GCST006414	Gut microbiota abundance (genus Butyricimonas id.945)	Weighted mode	13	0.989043	0.86547	1.13026	0.874156
ebi-a-GCST90016975	ebi-a-GCST006414	Atrial fibrillation || id:ebi-a-GCST006414	Gut microbiota abundance (genus Butyrivibrio id.1993)	MR Egger	15	0.9371	0.811677	1.0819	0.391622
ebi-a-GCST90016975	ebi-a-GCST006414	Atrial fibrillation || id:ebi-a-GCST006414	Gut microbiota abundance (genus Butyrivibrio id.1993)	Weighted median	15	0.965417	0.925031	1.00757	0.106461
ebi-a-GCST90016975	ebi-a-GCST006414	Atrial fibrillation || id:ebi-a-GCST006414	Gut microbiota abundance (genus Butyrivibrio id.1993)	Inverse variance weighted	15	0.989514	0.959524	1.02044	0.50203
ebi-a-GCST90016975	ebi-a-GCST006414	Atrial fibrillation || id:ebi-a-GCST006414	Gut microbiota abundance (genus Butyrivibrio id.1993)	Simple mode	15	0.952319	0.886332	1.02322	0.203669
ebi-a-GCST90016975	ebi-a-GCST006414	Atrial fibrillation || id:ebi-a-GCST006414	Gut microbiota abundance (genus Butyrivibrio id.1993)	Weighted mode	15	0.953743	0.883803	1.02922	0.243037
ebi-a-GCST90016976	ebi-a-GCST006414	Atrial fibrillation || id:ebi-a-GCST006414	Gut microbiota abundance (genus Candidatus Soleaferrea id.11350)	MR Egger	11	1.15547	0.855286	1.56102	0.371018
ebi-a-GCST90016976	ebi-a-GCST006414	Atrial fibrillation || id:ebi-a-GCST006414	Gut microbiota abundance (genus Candidatus Soleaferrea id.11350)	Weighted median	11	0.985457	0.921304	1.05408	0.669697
ebi-a-GCST90016976	ebi-a-GCST006414	Atrial fibrillation || id:ebi-a-GCST006414	Gut microbiota abundance (genus Candidatus Soleaferrea id.11350)	Inverse variance weighted	11	0.971569	0.92494	1.02055	0.250386
ebi-a-GCST90016976	ebi-a-GCST006414	Atrial fibrillation || id:ebi-a-GCST006414	Gut microbiota abundance (genus Candidatus Soleaferrea id.11350)	Simple mode	11	1.00534	0.897188	1.12653	0.928738
ebi-a-GCST90016976	ebi-a-GCST006414	Atrial fibrillation || id:ebi-a-GCST006414	Gut microbiota abundance (genus Candidatus Soleaferrea id.11350)	Weighted mode	11	0.995664	0.89282	1.11035	0.939269
ebi-a-GCST90016977	ebi-a-GCST006414	Atrial fibrillation || id:ebi-a-GCST006414	Gut microbiota abundance (genus Catenibacterium id.2153)	MR Egger	5	0.977079	0.620847	1.53771	0.926491
ebi-a-GCST90016977	ebi-a-GCST006414	Atrial fibrillation || id:ebi-a-GCST006414	Gut microbiota abundance (genus Catenibacterium id.2153)	Weighted median	5	1.04664	0.984312	1.11292	0.145602
ebi-a-GCST90016977	ebi-a-GCST006414	Atrial fibrillation || id:ebi-a-GCST006414	Gut microbiota abundance (genus Catenibacterium id.2153)	Inverse variance weighted	5	1.05736	1.00532	1.11209	0.0303166
ebi-a-GCST90016977	ebi-a-GCST006414	Atrial fibrillation || id:ebi-a-GCST006414	Gut microbiota abundance (genus Catenibacterium id.2153)	Simple mode	5	1.04325	0.964286	1.12867	0.351204
ebi-a-GCST90016977	ebi-a-GCST006414	Atrial fibrillation || id:ebi-a-GCST006414	Gut microbiota abundance (genus Catenibacterium id.2153)	Weighted mode	5	1.04325	0.964685	1.12821	0.348946
ebi-a-GCST90016978	ebi-a-GCST006414	Atrial fibrillation || id:ebi-a-GCST006414	Gut microbiota abundance (genus Christensenellaceae R 7group id.11283)	MR Egger	10	0.979796	0.689181	1.39296	0.912276
ebi-a-GCST90016978	ebi-a-GCST006414	Atrial fibrillation || id:ebi-a-GCST006414	Gut microbiota abundance (genus Christensenellaceae R 7group id.11283)	Weighted median	10	1.01369	0.897509	1.1449	0.826739
ebi-a-GCST90016978	ebi-a-GCST006414	Atrial fibrillation || id:ebi-a-GCST006414	Gut microbiota abundance (genus Christensenellaceae R 7group id.11283)	Inverse variance weighted	10	1.02858	0.918575	1.15177	0.625299
ebi-a-GCST90016978	ebi-a-GCST006414	Atrial fibrillation || id:ebi-a-GCST006414	Gut microbiota abundance (genus Christensenellaceae R 7group id.11283)	Simple mode	10	0.94514	0.74307	1.20216	0.656604
ebi-a-GCST90016978	ebi-a-GCST006414	Atrial fibrillation || id:ebi-a-GCST006414	Gut microbiota abundance (genus Christensenellaceae R 7group id.11283)	Weighted mode	10	0.966879	0.781716	1.1959	0.76322
ebi-a-GCST90016979	ebi-a-GCST006414	Atrial fibrillation || id:ebi-a-GCST006414	Gut microbiota abundance (genus Clostridium innocuum group id.14397)	MR Egger	9	0.951171	0.760553	1.18956	0.67408
ebi-a-GCST90016979	ebi-a-GCST006414	Atrial fibrillation || id:ebi-a-GCST006414	Gut microbiota abundance (genus Clostridium innocuum group id.14397)	Weighted median	9	1.02802	0.972803	1.08638	0.326526
ebi-a-GCST90016979	ebi-a-GCST006414	Atrial fibrillation || id:ebi-a-GCST006414	Gut microbiota abundance (genus Clostridium innocuum group id.14397)	Inverse variance weighted	9	1.02372	0.979899	1.06949	0.293639
ebi-a-GCST90016979	ebi-a-GCST006414	Atrial fibrillation || id:ebi-a-GCST006414	Gut microbiota abundance (genus Clostridium innocuum group id.14397)	Simple mode	9	1.04296	0.958323	1.13508	0.358518
ebi-a-GCST90016979	ebi-a-GCST006414	Atrial fibrillation || id:ebi-a-GCST006414	Gut microbiota abundance (genus Clostridium innocuum group id.14397)	Weighted mode	9	1.04331	0.965575	1.12729	0.314486
ebi-a-GCST90016980	ebi-a-GCST006414	Atrial fibrillation || id:ebi-a-GCST006414	Gut microbiota abundance (genus Clostridium sensustricto1 id.1873)	MR Egger	7	1.08457	0.832195	1.41349	0.574194
ebi-a-GCST90016980	ebi-a-GCST006414	Atrial fibrillation || id:ebi-a-GCST006414	Gut microbiota abundance (genus Clostridium sensustricto1 id.1873)	Weighted median	7	0.969594	0.858707	1.0948	0.618265
ebi-a-GCST90016980	ebi-a-GCST006414	Atrial fibrillation || id:ebi-a-GCST006414	Gut microbiota abundance (genus Clostridium sensustricto1 id.1873)	Inverse variance weighted	7	0.952771	0.844827	1.07451	0.430332
ebi-a-GCST90016980	ebi-a-GCST006414	Atrial fibrillation || id:ebi-a-GCST006414	Gut microbiota abundance (genus Clostridium sensustricto1 id.1873)	Simple mode	7	0.836759	0.648169	1.08022	0.220395
ebi-a-GCST90016980	ebi-a-GCST006414	Atrial fibrillation || id:ebi-a-GCST006414	Gut microbiota abundance (genus Clostridium sensustricto1 id.1873)	Weighted mode	7	1.06497	0.865635	1.31022	0.573361
ebi-a-GCST90016981	ebi-a-GCST006414	Atrial fibrillation || id:ebi-a-GCST006414	Gut microbiota abundance (genus Collinsella id.815)	MR Egger	9	1.07921	0.801925	1.45237	0.630326
ebi-a-GCST90016981	ebi-a-GCST006414	Atrial fibrillation || id:ebi-a-GCST006414	Gut microbiota abundance (genus Collinsella id.815)	Weighted median	9	1.02203	0.917926	1.13793	0.690996
ebi-a-GCST90016981	ebi-a-GCST006414	Atrial fibrillation || id:ebi-a-GCST006414	Gut microbiota abundance (genus Collinsella id.815)	Inverse variance weighted	9	1.03558	0.955383	1.12251	0.395243
ebi-a-GCST90016981	ebi-a-GCST006414	Atrial fibrillation || id:ebi-a-GCST006414	Gut microbiota abundance (genus Collinsella id.815)	Simple mode	9	1.02114	0.866888	1.20284	0.808606
ebi-a-GCST90016981	ebi-a-GCST006414	Atrial fibrillation || id:ebi-a-GCST006414	Gut microbiota abundance (genus Collinsella id.815)	Weighted mode	9	1.02114	0.877882	1.18778	0.793067
ebi-a-GCST90016982	ebi-a-GCST006414	Atrial fibrillation || id:ebi-a-GCST006414	Gut microbiota abundance (genus Coprobacter id.949)	MR Egger	11	1.04437	0.887006	1.22965	0.614948
ebi-a-GCST90016982	ebi-a-GCST006414	Atrial fibrillation || id:ebi-a-GCST006414	Gut microbiota abundance (genus Coprobacter id.949)	Weighted median	11	1.01766	0.954486	1.08502	0.59235
ebi-a-GCST90016982	ebi-a-GCST006414	Atrial fibrillation || id:ebi-a-GCST006414	Gut microbiota abundance (genus Coprobacter id.949)	Inverse variance weighted	11	1.01764	0.970121	1.06749	0.473573
ebi-a-GCST90016982	ebi-a-GCST006414	Atrial fibrillation || id:ebi-a-GCST006414	Gut microbiota abundance (genus Coprobacter id.949)	Simple mode	11	1.01855	0.924687	1.12194	0.717186
ebi-a-GCST90016982	ebi-a-GCST006414	Atrial fibrillation || id:ebi-a-GCST006414	Gut microbiota abundance (genus Coprobacter id.949)	Weighted mode	11	1.00726	0.916483	1.10702	0.883705
ebi-a-GCST90016983	ebi-a-GCST006414	Atrial fibrillation || id:ebi-a-GCST006414	Gut microbiota abundance (genus Coprococcus1 id.11301)	MR Egger	11	1.0745	0.909312	1.26971	0.420665
ebi-a-GCST90016983	ebi-a-GCST006414	Atrial fibrillation || id:ebi-a-GCST006414	Gut microbiota abundance (genus Coprococcus1 id.11301)	Weighted median	11	1.04195	0.945496	1.14825	0.406993
ebi-a-GCST90016983	ebi-a-GCST006414	Atrial fibrillation || id:ebi-a-GCST006414	Gut microbiota abundance (genus Coprococcus1 id.11301)	Inverse variance weighted	11	0.987233	0.919935	1.05946	0.721325
ebi-a-GCST90016983	ebi-a-GCST006414	Atrial fibrillation || id:ebi-a-GCST006414	Gut microbiota abundance (genus Coprococcus1 id.11301)	Simple mode	11	1.04675	0.88979	1.23139	0.593604
ebi-a-GCST90016983	ebi-a-GCST006414	Atrial fibrillation || id:ebi-a-GCST006414	Gut microbiota abundance (genus Coprococcus1 id.11301)	Weighted mode	11	1.05678	0.919189	1.21497	0.455705
ebi-a-GCST90016984	ebi-a-GCST006414	Atrial fibrillation || id:ebi-a-GCST006414	Gut microbiota abundance (genus Coprococcus2 id.11302)	MR Egger	8	1.0268	0.484137	2.17772	0.947275
ebi-a-GCST90016984	ebi-a-GCST006414	Atrial fibrillation || id:ebi-a-GCST006414	Gut microbiota abundance (genus Coprococcus2 id.11302)	Weighted median	8	0.949661	0.853121	1.05713	0.345015
ebi-a-GCST90016984	ebi-a-GCST006414	Atrial fibrillation || id:ebi-a-GCST006414	Gut microbiota abundance (genus Coprococcus2 id.11302)	Inverse variance weighted	8	0.933682	0.854934	1.01968	0.126907
ebi-a-GCST90016984	ebi-a-GCST006414	Atrial fibrillation || id:ebi-a-GCST006414	Gut microbiota abundance (genus Coprococcus2 id.11302)	Simple mode	8	0.903287	0.755369	1.08017	0.301747
ebi-a-GCST90016984	ebi-a-GCST006414	Atrial fibrillation || id:ebi-a-GCST006414	Gut microbiota abundance (genus Coprococcus2 id.11302)	Weighted mode	8	0.938598	0.785746	1.12119	0.50727
ebi-a-GCST90016985	ebi-a-GCST006414	Atrial fibrillation || id:ebi-a-GCST006414	Gut microbiota abundance (genus Coprococcus3 id.11303)	MR Egger	9	0.866721	0.59593	1.26056	0.478591
ebi-a-GCST90016985	ebi-a-GCST006414	Atrial fibrillation || id:ebi-a-GCST006414	Gut microbiota abundance (genus Coprococcus3 id.11303)	Weighted median	9	0.952766	0.846862	1.07191	0.420908
ebi-a-GCST90016985	ebi-a-GCST006414	Atrial fibrillation || id:ebi-a-GCST006414	Gut microbiota abundance (genus Coprococcus3 id.11303)	Inverse variance weighted	9	1.01096	0.920379	1.11045	0.820013
ebi-a-GCST90016985	ebi-a-GCST006414	Atrial fibrillation || id:ebi-a-GCST006414	Gut microbiota abundance (genus Coprococcus3 id.11303)	Simple mode	9	0.936429	0.793003	1.1058	0.460986
ebi-a-GCST90016985	ebi-a-GCST006414	Atrial fibrillation || id:ebi-a-GCST006414	Gut microbiota abundance (genus Coprococcus3 id.11303)	Weighted mode	9	0.940241	0.809793	1.0917	0.442117
ebi-a-GCST90016986	ebi-a-GCST006414	Atrial fibrillation || id:ebi-a-GCST006414	Gut microbiota abundance (genus Defluviitaleaceae UCG011 id.11287)	MR Egger	9	0.939528	0.765389	1.15329	0.569676
ebi-a-GCST90016986	ebi-a-GCST006414	Atrial fibrillation || id:ebi-a-GCST006414	Gut microbiota abundance (genus Defluviitaleaceae UCG011 id.11287)	Weighted median	9	0.98725	0.912687	1.0679	0.748772
ebi-a-GCST90016986	ebi-a-GCST006414	Atrial fibrillation || id:ebi-a-GCST006414	Gut microbiota abundance (genus Defluviitaleaceae UCG011 id.11287)	Inverse variance weighted	9	0.995509	0.938694	1.05576	0.880662
ebi-a-GCST90016986	ebi-a-GCST006414	Atrial fibrillation || id:ebi-a-GCST006414	Gut microbiota abundance (genus Defluviitaleaceae UCG011 id.11287)	Simple mode	9	0.97661	0.867754	1.09912	0.704922
ebi-a-GCST90016986	ebi-a-GCST006414	Atrial fibrillation || id:ebi-a-GCST006414	Gut microbiota abundance (genus Defluviitaleaceae UCG011 id.11287)	Weighted mode	9	0.97661	0.864485	1.10328	0.713567
ebi-a-GCST90016987	ebi-a-GCST006414	Atrial fibrillation || id:ebi-a-GCST006414	Gut microbiota abundance (genus Desulfovibrio id.3173)	MR Egger	10	1.31184	0.954494	1.80298	0.132876
ebi-a-GCST90016987	ebi-a-GCST006414	Atrial fibrillation || id:ebi-a-GCST006414	Gut microbiota abundance (genus Desulfovibrio id.3173)	Weighted median	10	1.06972	0.967527	1.1827	0.188313
ebi-a-GCST90016987	ebi-a-GCST006414	Atrial fibrillation || id:ebi-a-GCST006414	Gut microbiota abundance (genus Desulfovibrio id.3173)	Inverse variance weighted	10	1.07149	0.959381	1.1967	0.220731
ebi-a-GCST90016987	ebi-a-GCST006414	Atrial fibrillation || id:ebi-a-GCST006414	Gut microbiota abundance (genus Desulfovibrio id.3173)	Simple mode	10	1.17325	0.957674	1.43734	0.15735
ebi-a-GCST90016987	ebi-a-GCST006414	Atrial fibrillation || id:ebi-a-GCST006414	Gut microbiota abundance (genus Desulfovibrio id.3173)	Weighted mode	10	1.16037	0.972975	1.38385	0.132283
ebi-a-GCST90016988	ebi-a-GCST006414	Atrial fibrillation || id:ebi-a-GCST006414	Gut microbiota abundance (genus Dialister id.2183)	MR Egger	11	0.852838	0.616266	1.18023	0.361976
ebi-a-GCST90016988	ebi-a-GCST006414	Atrial fibrillation || id:ebi-a-GCST006414	Gut microbiota abundance (genus Dialister id.2183)	Weighted median	11	0.988991	0.901103	1.08545	0.815648
ebi-a-GCST90016988	ebi-a-GCST006414	Atrial fibrillation || id:ebi-a-GCST006414	Gut microbiota abundance (genus Dialister id.2183)	Inverse variance weighted	11	1.03676	0.957025	1.12314	0.376589
ebi-a-GCST90016988	ebi-a-GCST006414	Atrial fibrillation || id:ebi-a-GCST006414	Gut microbiota abundance (genus Dialister id.2183)	Simple mode	11	0.952627	0.812242	1.11728	0.564001
ebi-a-GCST90016988	ebi-a-GCST006414	Atrial fibrillation || id:ebi-a-GCST006414	Gut microbiota abundance (genus Dialister id.2183)	Weighted mode	11	0.954157	0.821342	1.10845	0.553159
ebi-a-GCST90016989	ebi-a-GCST006414	Atrial fibrillation || id:ebi-a-GCST006414	Gut microbiota abundance (genus Dorea id.1997)	MR Egger	10	1.22319	0.981102	1.52501	0.111164
ebi-a-GCST90016989	ebi-a-GCST006414	Atrial fibrillation || id:ebi-a-GCST006414	Gut microbiota abundance (genus Dorea id.1997)	Weighted median	10	1.05384	0.946365	1.17353	0.339299
ebi-a-GCST90016989	ebi-a-GCST006414	Atrial fibrillation || id:ebi-a-GCST006414	Gut microbiota abundance (genus Dorea id.1997)	Inverse variance weighted	10	1.06099	0.978608	1.15031	0.15111
ebi-a-GCST90016989	ebi-a-GCST006414	Atrial fibrillation || id:ebi-a-GCST006414	Gut microbiota abundance (genus Dorea id.1997)	Simple mode	10	0.995238	0.822199	1.2047	0.962004
ebi-a-GCST90016989	ebi-a-GCST006414	Atrial fibrillation || id:ebi-a-GCST006414	Gut microbiota abundance (genus Dorea id.1997)	Weighted mode	10	1.02185	0.847628	1.23187	0.825792
ebi-a-GCST90016990	ebi-a-GCST006414	Atrial fibrillation || id:ebi-a-GCST006414	Gut microbiota abundance (genus Eggerthella id.819)	MR Egger	11	1.05561	0.8528	1.30666	0.630971
ebi-a-GCST90016990	ebi-a-GCST006414	Atrial fibrillation || id:ebi-a-GCST006414	Gut microbiota abundance (genus Eggerthella id.819)	Weighted median	11	0.982347	0.928027	1.03985	0.539422
ebi-a-GCST90016990	ebi-a-GCST006414	Atrial fibrillation || id:ebi-a-GCST006414	Gut microbiota abundance (genus Eggerthella id.819)	Inverse variance weighted	11	0.993051	0.949257	1.03886	0.76185
ebi-a-GCST90016990	ebi-a-GCST006414	Atrial fibrillation || id:ebi-a-GCST006414	Gut microbiota abundance (genus Eggerthella id.819)	Simple mode	11	0.978102	0.892382	1.07206	0.646264
ebi-a-GCST90016990	ebi-a-GCST006414	Atrial fibrillation || id:ebi-a-GCST006414	Gut microbiota abundance (genus Eggerthella id.819)	Weighted mode	11	0.97637	0.89299	1.06754	0.610984
ebi-a-GCST90016991	ebi-a-GCST006414	Atrial fibrillation || id:ebi-a-GCST006414	Gut microbiota abundance (genus Eisenbergiella id.11304)	MR Egger	11	0.730079	0.383414	1.39018	0.36336
ebi-a-GCST90016991	ebi-a-GCST006414	Atrial fibrillation || id:ebi-a-GCST006414	Gut microbiota abundance (genus Eisenbergiella id.11304)	Weighted median	11	1.02671	0.963649	1.0939	0.415037
ebi-a-GCST90016991	ebi-a-GCST006414	Atrial fibrillation || id:ebi-a-GCST006414	Gut microbiota abundance (genus Eisenbergiella id.11304)	Inverse variance weighted	11	0.983568	0.905012	1.06894	0.696443
ebi-a-GCST90016991	ebi-a-GCST006414	Atrial fibrillation || id:ebi-a-GCST006414	Gut microbiota abundance (genus Eisenbergiella id.11304)	Simple mode	11	1.04771	0.959773	1.14371	0.321927
ebi-a-GCST90016991	ebi-a-GCST006414	Atrial fibrillation || id:ebi-a-GCST006414	Gut microbiota abundance (genus Eisenbergiella id.11304)	Weighted mode	11	1.0461	0.957077	1.14341	0.344033
ebi-a-GCST90016992	ebi-a-GCST006414	Atrial fibrillation || id:ebi-a-GCST006414	Gut microbiota abundance (genus Enterorhabdus id.820)	MR Egger	6	0.943654	0.797612	1.11644	0.536073
ebi-a-GCST90016992	ebi-a-GCST006414	Atrial fibrillation || id:ebi-a-GCST006414	Gut microbiota abundance (genus Enterorhabdus id.820)	Weighted median	6	1.01668	0.938458	1.10143	0.685441
ebi-a-GCST90016992	ebi-a-GCST006414	Atrial fibrillation || id:ebi-a-GCST006414	Gut microbiota abundance (genus Enterorhabdus id.820)	Inverse variance weighted	6	1.01721	0.953698	1.08495	0.60398
ebi-a-GCST90016992	ebi-a-GCST006414	Atrial fibrillation || id:ebi-a-GCST006414	Gut microbiota abundance (genus Enterorhabdus id.820)	Simple mode	6	1.02769	0.917993	1.15049	0.655333
ebi-a-GCST90016992	ebi-a-GCST006414	Atrial fibrillation || id:ebi-a-GCST006414	Gut microbiota abundance (genus Enterorhabdus id.820)	Weighted mode	6	1.02637	0.928204	1.13492	0.633398
ebi-a-GCST90016993	ebi-a-GCST006414	Atrial fibrillation || id:ebi-a-GCST006414	Gut microbiota abundance (genus Erysipelatoclostridium id.11381)	MR Egger	15	1.34324	1.09514	1.64754	0.0141266
ebi-a-GCST90016993	ebi-a-GCST006414	Atrial fibrillation || id:ebi-a-GCST006414	Gut microbiota abundance (genus Erysipelatoclostridium id.11381)	Weighted median	15	1.02269	0.94805	1.1032	0.561744
ebi-a-GCST90016993	ebi-a-GCST006414	Atrial fibrillation || id:ebi-a-GCST006414	Gut microbiota abundance (genus Erysipelatoclostridium id.11381)	Inverse variance weighted	15	1.02344	0.961057	1.08988	0.470188
ebi-a-GCST90016993	ebi-a-GCST006414	Atrial fibrillation || id:ebi-a-GCST006414	Gut microbiota abundance (genus Erysipelatoclostridium id.11381)	Simple mode	15	1.02379	0.910651	1.15098	0.699883
ebi-a-GCST90016993	ebi-a-GCST006414	Atrial fibrillation || id:ebi-a-GCST006414	Gut microbiota abundance (genus Erysipelatoclostridium id.11381)	Weighted mode	15	1.02978	0.909489	1.16599	0.650438
ebi-a-GCST90016994	ebi-a-GCST006414	Atrial fibrillation || id:ebi-a-GCST006414	Gut microbiota abundance (genus Erysipelotrichaceae UCG003 id.11384)	Wald ratio	1	0.883581	0.737873	1.05806	0.178253
ebi-a-GCST90016995	ebi-a-GCST006414	Atrial fibrillation || id:ebi-a-GCST006414	Gut microbiota abundance (genus Escherichia Shigella id.3504)	MR Egger	10	1.04919	0.813604	1.353	0.720904
ebi-a-GCST90016995	ebi-a-GCST006414	Atrial fibrillation || id:ebi-a-GCST006414	Gut microbiota abundance (genus Escherichia Shigella id.3504)	Weighted median	10	1.01767	0.929791	1.11386	0.703784
ebi-a-GCST90016995	ebi-a-GCST006414	Atrial fibrillation || id:ebi-a-GCST006414	Gut microbiota abundance (genus Escherichia Shigella id.3504)	Inverse variance weighted	10	0.99107	0.912054	1.07693	0.832418
ebi-a-GCST90016995	ebi-a-GCST006414	Atrial fibrillation || id:ebi-a-GCST006414	Gut microbiota abundance (genus Escherichia Shigella id.3504)	Simple mode	10	1.01718	0.881291	1.17403	0.821092
ebi-a-GCST90016995	ebi-a-GCST006414	Atrial fibrillation || id:ebi-a-GCST006414	Gut microbiota abundance (genus Escherichia Shigella id.3504)	Weighted mode	10	1.02006	0.891385	1.16732	0.779309
ebi-a-GCST90016996	ebi-a-GCST006414	Atrial fibrillation || id:ebi-a-GCST006414	Gut microbiota abundance (genus Eubacterium brachy group id.11296)	MR Egger	9	1.07041	0.838111	1.3671	0.602593
ebi-a-GCST90016996	ebi-a-GCST006414	Atrial fibrillation || id:ebi-a-GCST006414	Gut microbiota abundance (genus Eubacterium brachy group id.11296)	Weighted median	9	0.975871	0.910713	1.04569	0.48845
ebi-a-GCST90016996	ebi-a-GCST006414	Atrial fibrillation || id:ebi-a-GCST006414	Gut microbiota abundance (genus Eubacterium brachy group id.11296)	Inverse variance weighted	9	1.00515	0.944817	1.06933	0.870822
ebi-a-GCST90016996	ebi-a-GCST006414	Atrial fibrillation || id:ebi-a-GCST006414	Gut microbiota abundance (genus Eubacterium brachy group id.11296)	Simple mode	9	0.962996	0.860906	1.07719	0.528115
ebi-a-GCST90016996	ebi-a-GCST006414	Atrial fibrillation || id:ebi-a-GCST006414	Gut microbiota abundance (genus Eubacterium brachy group id.11296)	Weighted mode	9	0.963898	0.859852	1.08053	0.545676
ebi-a-GCST90016997	ebi-a-GCST006414	Atrial fibrillation || id:ebi-a-GCST006414	Gut microbiota abundance (genus Eubacterium coprostanoligenes group id.11375)	MR Egger	13	1.11236	0.7177	1.72406	0.643171
ebi-a-GCST90016997	ebi-a-GCST006414	Atrial fibrillation || id:ebi-a-GCST006414	Gut microbiota abundance (genus Eubacterium coprostanoligenes group id.11375)	Weighted median	13	1.08892	0.969439	1.22314	0.150832
ebi-a-GCST90016997	ebi-a-GCST006414	Atrial fibrillation || id:ebi-a-GCST006414	Gut microbiota abundance (genus Eubacterium coprostanoligenes group id.11375)	Inverse variance weighted	13	1.03352	0.931935	1.14618	0.532229
ebi-a-GCST90016997	ebi-a-GCST006414	Atrial fibrillation || id:ebi-a-GCST006414	Gut microbiota abundance (genus Eubacterium coprostanoligenes group id.11375)	Simple mode	13	1.18939	0.96258	1.46965	0.134098
ebi-a-GCST90016997	ebi-a-GCST006414	Atrial fibrillation || id:ebi-a-GCST006414	Gut microbiota abundance (genus Eubacterium coprostanoligenes group id.11375)	Weighted mode	13	1.1703	0.951109	1.44001	0.163003
ebi-a-GCST90016998	ebi-a-GCST006414	Atrial fibrillation || id:ebi-a-GCST006414	Gut microbiota abundance (genus Eubacterium eligens group id.14372)	MR Egger	8	1.36112	0.907963	2.04045	0.186154
ebi-a-GCST90016998	ebi-a-GCST006414	Atrial fibrillation || id:ebi-a-GCST006414	Gut microbiota abundance (genus Eubacterium eligens group id.14372)	Weighted median	8	1.09128	0.96361	1.23586	0.168807
ebi-a-GCST90016998	ebi-a-GCST006414	Atrial fibrillation || id:ebi-a-GCST006414	Gut microbiota abundance (genus Eubacterium eligens group id.14372)	Inverse variance weighted	8	1.05038	0.949428	1.16206	0.340402
ebi-a-GCST90016998	ebi-a-GCST006414	Atrial fibrillation || id:ebi-a-GCST006414	Gut microbiota abundance (genus Eubacterium eligens group id.14372)	Simple mode	8	1.13209	0.914457	1.40152	0.292169
ebi-a-GCST90016998	ebi-a-GCST006414	Atrial fibrillation || id:ebi-a-GCST006414	Gut microbiota abundance (genus Eubacterium eligens group id.14372)	Weighted mode	8	1.1384	0.926424	1.39889	0.257357
ebi-a-GCST90016999	ebi-a-GCST006414	Atrial fibrillation || id:ebi-a-GCST006414	Gut microbiota abundance (genus Eubacterium fissicatena group id.14373)	MR Egger	9	0.896639	0.71384	1.12625	0.379511
ebi-a-GCST90016999	ebi-a-GCST006414	Atrial fibrillation || id:ebi-a-GCST006414	Gut microbiota abundance (genus Eubacterium fissicatena group id.14373)	Weighted median	9	0.962517	0.9106	1.01739	0.176869
ebi-a-GCST90016999	ebi-a-GCST006414	Atrial fibrillation || id:ebi-a-GCST006414	Gut microbiota abundance (genus Eubacterium fissicatena group id.14373)	Inverse variance weighted	9	0.978167	0.937972	1.02008	0.302472
ebi-a-GCST90016999	ebi-a-GCST006414	Atrial fibrillation || id:ebi-a-GCST006414	Gut microbiota abundance (genus Eubacterium fissicatena group id.14373)	Simple mode	9	0.950954	0.869416	1.04014	0.30352
ebi-a-GCST90016999	ebi-a-GCST006414	Atrial fibrillation || id:ebi-a-GCST006414	Gut microbiota abundance (genus Eubacterium fissicatena group id.14373)	Weighted mode	9	0.95149	0.87222	1.03796	0.29503
ebi-a-GCST90017000	ebi-a-GCST006414	Atrial fibrillation || id:ebi-a-GCST006414	Gut microbiota abundance (genus Eubacterium hallii group id.11338)	MR Egger	16	0.952495	0.826025	1.09833	0.513999
ebi-a-GCST90017000	ebi-a-GCST006414	Atrial fibrillation || id:ebi-a-GCST006414	Gut microbiota abundance (genus Eubacterium hallii group id.11338)	Weighted median	16	0.939032	0.861952	1.02301	0.150004
ebi-a-GCST90017000	ebi-a-GCST006414	Atrial fibrillation || id:ebi-a-GCST006414	Gut microbiota abundance (genus Eubacterium hallii group id.11338)	Inverse variance weighted	16	0.986675	0.923554	1.05411	0.690841
ebi-a-GCST90017000	ebi-a-GCST006414	Atrial fibrillation || id:ebi-a-GCST006414	Gut microbiota abundance (genus Eubacterium hallii group id.11338)	Simple mode	16	0.92174	0.797742	1.06501	0.286352
ebi-a-GCST90017000	ebi-a-GCST006414	Atrial fibrillation || id:ebi-a-GCST006414	Gut microbiota abundance (genus Eubacterium hallii group id.11338)	Weighted mode	16	0.92322	0.803874	1.06028	0.275752
ebi-a-GCST90017001	ebi-a-GCST006414	Atrial fibrillation || id:ebi-a-GCST006414	Gut microbiota abundance (genus Eubacterium nodatum group id.11297)	MR Egger	11	0.813278	0.684758	0.965919	0.0429429
ebi-a-GCST90017001	ebi-a-GCST006414	Atrial fibrillation || id:ebi-a-GCST006414	Gut microbiota abundance (genus Eubacterium nodatum group id.11297)	Weighted median	11	1.01525	0.962383	1.07103	0.579034
ebi-a-GCST90017001	ebi-a-GCST006414	Atrial fibrillation || id:ebi-a-GCST006414	Gut microbiota abundance (genus Eubacterium nodatum group id.11297)	Inverse variance weighted	11	0.990445	0.945308	1.03774	0.686614
ebi-a-GCST90017001	ebi-a-GCST006414	Atrial fibrillation || id:ebi-a-GCST006414	Gut microbiota abundance (genus Eubacterium nodatum group id.11297)	Simple mode	11	1.01831	0.930061	1.11492	0.703102
ebi-a-GCST90017001	ebi-a-GCST006414	Atrial fibrillation || id:ebi-a-GCST006414	Gut microbiota abundance (genus Eubacterium nodatum group id.11297)	Weighted mode	11	1.01904	0.938089	1.10699	0.664608
ebi-a-GCST90017002	ebi-a-GCST006414	Atrial fibrillation || id:ebi-a-GCST006414	Gut microbiota abundance (genus Eubacterium oxidoreducens group id.11339)	MR Egger	5	1.1697	0.94429	1.44893	0.246734
ebi-a-GCST90017002	ebi-a-GCST006414	Atrial fibrillation || id:ebi-a-GCST006414	Gut microbiota abundance (genus Eubacterium oxidoreducens group id.11339)	Weighted median	5	1.01797	0.933676	1.10988	0.686282
ebi-a-GCST90017002	ebi-a-GCST006414	Atrial fibrillation || id:ebi-a-GCST006414	Gut microbiota abundance (genus Eubacterium oxidoreducens group id.11339)	Inverse variance weighted	5	1.02304	0.95812	1.09235	0.495921
ebi-a-GCST90017002	ebi-a-GCST006414	Atrial fibrillation || id:ebi-a-GCST006414	Gut microbiota abundance (genus Eubacterium oxidoreducens group id.11339)	Simple mode	5	0.988934	0.878922	1.11272	0.862269
ebi-a-GCST90017002	ebi-a-GCST006414	Atrial fibrillation || id:ebi-a-GCST006414	Gut microbiota abundance (genus Eubacterium oxidoreducens group id.11339)	Weighted mode	5	1.00079	0.895238	1.11879	0.989584
ebi-a-GCST90017003	ebi-a-GCST006414	Atrial fibrillation || id:ebi-a-GCST006414	Gut microbiota abundance (genus Eubacterium rectale group id.14374)	MR Egger	8	0.706209	0.509801	0.978286	0.081369
ebi-a-GCST90017003	ebi-a-GCST006414	Atrial fibrillation || id:ebi-a-GCST006414	Gut microbiota abundance (genus Eubacterium rectale group id.14374)	Weighted median	8	0.911741	0.802975	1.03524	0.153975
ebi-a-GCST90017003	ebi-a-GCST006414	Atrial fibrillation || id:ebi-a-GCST006414	Gut microbiota abundance (genus Eubacterium rectale group id.14374)	Inverse variance weighted	8	0.909928	0.824459	1.00426	0.0607131
ebi-a-GCST90017003	ebi-a-GCST006414	Atrial fibrillation || id:ebi-a-GCST006414	Gut microbiota abundance (genus Eubacterium rectale group id.14374)	Simple mode	8	0.913437	0.748996	1.11398	0.400967
ebi-a-GCST90017003	ebi-a-GCST006414	Atrial fibrillation || id:ebi-a-GCST006414	Gut microbiota abundance (genus Eubacterium rectale group id.14374)	Weighted mode	8	0.915224	0.749514	1.11757	0.413514
ebi-a-GCST90017004	ebi-a-GCST006414	Atrial fibrillation || id:ebi-a-GCST006414	Gut microbiota abundance (genus Eubacterium ruminantium group id.11340)	MR Egger	18	1.10701	0.91116	1.34496	0.321334
ebi-a-GCST90017004	ebi-a-GCST006414	Atrial fibrillation || id:ebi-a-GCST006414	Gut microbiota abundance (genus Eubacterium ruminantium group id.11340)	Weighted median	18	1.03581	0.974889	1.10054	0.255255
ebi-a-GCST90017004	ebi-a-GCST006414	Atrial fibrillation || id:ebi-a-GCST006414	Gut microbiota abundance (genus Eubacterium ruminantium group id.11340)	Inverse variance weighted	18	1.03509	0.981858	1.09121	0.200427
ebi-a-GCST90017004	ebi-a-GCST006414	Atrial fibrillation || id:ebi-a-GCST006414	Gut microbiota abundance (genus Eubacterium ruminantium group id.11340)	Simple mode	18	1.05642	0.933102	1.19603	0.398199
ebi-a-GCST90017004	ebi-a-GCST006414	Atrial fibrillation || id:ebi-a-GCST006414	Gut microbiota abundance (genus Eubacterium ruminantium group id.11340)	Weighted mode	18	1.05172	0.928543	1.19123	0.43846
ebi-a-GCST90017005	ebi-a-GCST006414	Atrial fibrillation || id:ebi-a-GCST006414	Gut microbiota abundance (genus Eubacterium ventriosum group id.11341)	MR Egger	14	1.02048	0.718256	1.44987	0.911798
ebi-a-GCST90017005	ebi-a-GCST006414	Atrial fibrillation || id:ebi-a-GCST006414	Gut microbiota abundance (genus Eubacterium ventriosum group id.11341)	Weighted median	14	1.01779	0.926094	1.11857	0.714291
ebi-a-GCST90017005	ebi-a-GCST006414	Atrial fibrillation || id:ebi-a-GCST006414	Gut microbiota abundance (genus Eubacterium ventriosum group id.11341)	Inverse variance weighted	14	0.988447	0.91603	1.06659	0.76468
ebi-a-GCST90017005	ebi-a-GCST006414	Atrial fibrillation || id:ebi-a-GCST006414	Gut microbiota abundance (genus Eubacterium ventriosum group id.11341)	Simple mode	14	1.01606	0.858696	1.20226	0.855639
ebi-a-GCST90017005	ebi-a-GCST006414	Atrial fibrillation || id:ebi-a-GCST006414	Gut microbiota abundance (genus Eubacterium ventriosum group id.11341)	Weighted mode	14	1.01998	0.876316	1.1872	0.802391
ebi-a-GCST90017006	ebi-a-GCST006414	Atrial fibrillation || id:ebi-a-GCST006414	Gut microbiota abundance (genus Eubacterium xylanophilum group id.14375)	MR Egger	9	0.959257	0.751443	1.22454	0.748228
ebi-a-GCST90017006	ebi-a-GCST006414	Atrial fibrillation || id:ebi-a-GCST006414	Gut microbiota abundance (genus Eubacterium xylanophilum group id.14375)	Weighted median	9	1.03326	0.932479	1.14494	0.532044
ebi-a-GCST90017006	ebi-a-GCST006414	Atrial fibrillation || id:ebi-a-GCST006414	Gut microbiota abundance (genus Eubacterium xylanophilum group id.14375)	Inverse variance weighted	9	1.02807	0.952446	1.10971	0.477581
ebi-a-GCST90017006	ebi-a-GCST006414	Atrial fibrillation || id:ebi-a-GCST006414	Gut microbiota abundance (genus Eubacterium xylanophilum group id.14375)	Simple mode	9	1.04579	0.894708	1.22239	0.589224
ebi-a-GCST90017006	ebi-a-GCST006414	Atrial fibrillation || id:ebi-a-GCST006414	Gut microbiota abundance (genus Eubacterium xylanophilum group id.14375)	Weighted mode	9	1.0468	0.903811	1.2124	0.558569
ebi-a-GCST90017007	ebi-a-GCST006414	Atrial fibrillation || id:ebi-a-GCST006414	Gut microbiota abundance (genus Faecalibacterium id.2057)	MR Egger	10	0.988179	0.826575	1.18138	0.899379
ebi-a-GCST90017007	ebi-a-GCST006414	Atrial fibrillation || id:ebi-a-GCST006414	Gut microbiota abundance (genus Faecalibacterium id.2057)	Weighted median	10	0.95096	0.86102	1.0503	0.321219
ebi-a-GCST90017007	ebi-a-GCST006414	Atrial fibrillation || id:ebi-a-GCST006414	Gut microbiota abundance (genus Faecalibacterium id.2057)	Inverse variance weighted	10	0.92636	0.847003	1.01315	0.0941265
ebi-a-GCST90017007	ebi-a-GCST006414	Atrial fibrillation || id:ebi-a-GCST006414	Gut microbiota abundance (genus Faecalibacterium id.2057)	Simple mode	10	0.885754	0.75422	1.04023	0.173231
ebi-a-GCST90017007	ebi-a-GCST006414	Atrial fibrillation || id:ebi-a-GCST006414	Gut microbiota abundance (genus Faecalibacterium id.2057)	Weighted mode	10	0.944478	0.838263	1.06415	0.372505
ebi-a-GCST90017008	ebi-a-GCST006414	Atrial fibrillation || id:ebi-a-GCST006414	Gut microbiota abundance (genus Family XIII AD3011 group id.11293)	MR Egger	13	1.02261	0.70118	1.49138	0.909654
ebi-a-GCST90017008	ebi-a-GCST006414	Atrial fibrillation || id:ebi-a-GCST006414	Gut microbiota abundance (genus Family XIII AD3011 group id.11293)	Weighted median	13	0.953331	0.862764	1.0534	0.348021
ebi-a-GCST90017008	ebi-a-GCST006414	Atrial fibrillation || id:ebi-a-GCST006414	Gut microbiota abundance (genus Family XIII AD3011 group id.11293)	Inverse variance weighted	13	0.99434	0.920585	1.074	0.885213
ebi-a-GCST90017008	ebi-a-GCST006414	Atrial fibrillation || id:ebi-a-GCST006414	Gut microbiota abundance (genus Family XIII AD3011 group id.11293)	Simple mode	13	0.945324	0.795244	1.12373	0.535786
ebi-a-GCST90017008	ebi-a-GCST006414	Atrial fibrillation || id:ebi-a-GCST006414	Gut microbiota abundance (genus Family XIII AD3011 group id.11293)	Weighted mode	13	0.945324	0.810204	1.10298	0.488577
ebi-a-GCST90017009	ebi-a-GCST006414	Atrial fibrillation || id:ebi-a-GCST006414	Gut microbiota abundance (genus Family XIII UCG001 id.11294)	MR Egger	8	0.879491	0.658894	1.17394	0.416959
ebi-a-GCST90017009	ebi-a-GCST006414	Atrial fibrillation || id:ebi-a-GCST006414	Gut microbiota abundance (genus Family XIII UCG001 id.11294)	Weighted median	8	0.983226	0.886879	1.09004	0.747827
ebi-a-GCST90017009	ebi-a-GCST006414	Atrial fibrillation || id:ebi-a-GCST006414	Gut microbiota abundance (genus Family XIII UCG001 id.11294)	Inverse variance weighted	8	1.03443	0.929024	1.15179	0.537021
ebi-a-GCST90017009	ebi-a-GCST006414	Atrial fibrillation || id:ebi-a-GCST006414	Gut microbiota abundance (genus Family XIII UCG001 id.11294)	Simple mode	8	0.966135	0.850006	1.09813	0.614286
ebi-a-GCST90017009	ebi-a-GCST006414	Atrial fibrillation || id:ebi-a-GCST006414	Gut microbiota abundance (genus Family XIII UCG001 id.11294)	Weighted mode	8	0.974863	0.852554	1.11472	0.720751
ebi-a-GCST90017010	ebi-a-GCST006414	Atrial fibrillation || id:ebi-a-GCST006414	Gut microbiota abundance (genus Flavonifractor id.2059)	MR Egger	5	0.889666	0.603165	1.31225	0.596931
ebi-a-GCST90017010	ebi-a-GCST006414	Atrial fibrillation || id:ebi-a-GCST006414	Gut microbiota abundance (genus Flavonifractor id.2059)	Weighted median	5	1.06739	0.948707	1.20093	0.278158
ebi-a-GCST90017010	ebi-a-GCST006414	Atrial fibrillation || id:ebi-a-GCST006414	Gut microbiota abundance (genus Flavonifractor id.2059)	Inverse variance weighted	5	1.02825	0.940817	1.1238	0.538948
ebi-a-GCST90017010	ebi-a-GCST006414	Atrial fibrillation || id:ebi-a-GCST006414	Gut microbiota abundance (genus Flavonifractor id.2059)	Simple mode	5	1.09566	0.921986	1.30204	0.358093
ebi-a-GCST90017010	ebi-a-GCST006414	Atrial fibrillation || id:ebi-a-GCST006414	Gut microbiota abundance (genus Flavonifractor id.2059)	Weighted mode	5	1.09566	0.93607	1.28245	0.318865
ebi-a-GCST90017011	ebi-a-GCST006414	Atrial fibrillation || id:ebi-a-GCST006414	Gut microbiota abundance (genus Fusicatenibacter id.11305)	MR Egger	18	1.02145	0.780075	1.33752	0.87928
ebi-a-GCST90017011	ebi-a-GCST006414	Atrial fibrillation || id:ebi-a-GCST006414	Gut microbiota abundance (genus Fusicatenibacter id.11305)	Weighted median	18	1.0165	0.930729	1.11017	0.716003
ebi-a-GCST90017011	ebi-a-GCST006414	Atrial fibrillation || id:ebi-a-GCST006414	Gut microbiota abundance (genus Fusicatenibacter id.11305)	Inverse variance weighted	18	1.0223	0.956629	1.09248	0.514965
ebi-a-GCST90017011	ebi-a-GCST006414	Atrial fibrillation || id:ebi-a-GCST006414	Gut microbiota abundance (genus Fusicatenibacter id.11305)	Simple mode	18	0.998903	0.832186	1.19902	0.990737
ebi-a-GCST90017011	ebi-a-GCST006414	Atrial fibrillation || id:ebi-a-GCST006414	Gut microbiota abundance (genus Fusicatenibacter id.11305)	Weighted mode	18	1.01655	0.847386	1.21948	0.861815
ebi-a-GCST90017012	ebi-a-GCST006414	Atrial fibrillation || id:ebi-a-GCST006414	Gut microbiota abundance (genus Gordonibacter id.821)	MR Egger	12	0.959467	0.823344	1.11809	0.607644
ebi-a-GCST90017012	ebi-a-GCST006414	Atrial fibrillation || id:ebi-a-GCST006414	Gut microbiota abundance (genus Gordonibacter id.821)	Weighted median	12	1.00105	0.955248	1.04904	0.965053
ebi-a-GCST90017012	ebi-a-GCST006414	Atrial fibrillation || id:ebi-a-GCST006414	Gut microbiota abundance (genus Gordonibacter id.821)	Inverse variance weighted	12	1.01542	0.979953	1.05217	0.398907
ebi-a-GCST90017012	ebi-a-GCST006414	Atrial fibrillation || id:ebi-a-GCST006414	Gut microbiota abundance (genus Gordonibacter id.821)	Simple mode	12	0.987373	0.904399	1.07796	0.781867
ebi-a-GCST90017012	ebi-a-GCST006414	Atrial fibrillation || id:ebi-a-GCST006414	Gut microbiota abundance (genus Gordonibacter id.821)	Weighted mode	12	0.988096	0.907749	1.07555	0.787105
ebi-a-GCST90017013	ebi-a-GCST006414	Atrial fibrillation || id:ebi-a-GCST006414	Gut microbiota abundance (genus Haemophilus id.3698)	MR Egger	9	0.905884	0.799135	1.02689	0.166223
ebi-a-GCST90017013	ebi-a-GCST006414	Atrial fibrillation || id:ebi-a-GCST006414	Gut microbiota abundance (genus Haemophilus id.3698)	Weighted median	9	1.00484	0.935321	1.07953	0.894973
ebi-a-GCST90017013	ebi-a-GCST006414	Atrial fibrillation || id:ebi-a-GCST006414	Gut microbiota abundance (genus Haemophilus id.3698)	Inverse variance weighted	9	1.02261	0.960782	1.08841	0.482297
ebi-a-GCST90017013	ebi-a-GCST006414	Atrial fibrillation || id:ebi-a-GCST006414	Gut microbiota abundance (genus Haemophilus id.3698)	Simple mode	9	1.01705	0.910304	1.13632	0.772629
ebi-a-GCST90017013	ebi-a-GCST006414	Atrial fibrillation || id:ebi-a-GCST006414	Gut microbiota abundance (genus Haemophilus id.3698)	Weighted mode	9	0.995864	0.899433	1.10263	0.938392
ebi-a-GCST90017014	ebi-a-GCST006414	Atrial fibrillation || id:ebi-a-GCST006414	Gut microbiota abundance (genus Holdemanella id.11393)	MR Egger	11	1.03085	0.893845	1.18886	0.686026
ebi-a-GCST90017014	ebi-a-GCST006414	Atrial fibrillation || id:ebi-a-GCST006414	Gut microbiota abundance (genus Holdemanella id.11393)	Weighted median	11	0.959262	0.896365	1.02657	0.22934
ebi-a-GCST90017014	ebi-a-GCST006414	Atrial fibrillation || id:ebi-a-GCST006414	Gut microbiota abundance (genus Holdemanella id.11393)	Inverse variance weighted	11	0.962379	0.916159	1.01093	0.126756
ebi-a-GCST90017014	ebi-a-GCST006414	Atrial fibrillation || id:ebi-a-GCST006414	Gut microbiota abundance (genus Holdemanella id.11393)	Simple mode	11	0.934333	0.841942	1.03686	0.229918
ebi-a-GCST90017014	ebi-a-GCST006414	Atrial fibrillation || id:ebi-a-GCST006414	Gut microbiota abundance (genus Holdemanella id.11393)	Weighted mode	11	0.994611	0.896281	1.10373	0.920967
ebi-a-GCST90017015	ebi-a-GCST006414	Atrial fibrillation || id:ebi-a-GCST006414	Gut microbiota abundance (genus Holdemania id.2157)	MR Egger	15	0.842915	0.688086	1.03258	0.12281
ebi-a-GCST90017015	ebi-a-GCST006414	Atrial fibrillation || id:ebi-a-GCST006414	Gut microbiota abundance (genus Holdemania id.2157)	Weighted median	15	0.942214	0.871595	1.01855	0.13427
ebi-a-GCST90017015	ebi-a-GCST006414	Atrial fibrillation || id:ebi-a-GCST006414	Gut microbiota abundance (genus Holdemania id.2157)	Inverse variance weighted	15	0.953043	0.88743	1.02351	0.186318
ebi-a-GCST90017015	ebi-a-GCST006414	Atrial fibrillation || id:ebi-a-GCST006414	Gut microbiota abundance (genus Holdemania id.2157)	Simple mode	15	0.869242	0.741862	1.01849	0.104995
ebi-a-GCST90017015	ebi-a-GCST006414	Atrial fibrillation || id:ebi-a-GCST006414	Gut microbiota abundance (genus Holdemania id.2157)	Weighted mode	15	0.908107	0.793411	1.03938	0.183495
ebi-a-GCST90017016	ebi-a-GCST006414	Atrial fibrillation || id:ebi-a-GCST006414	Gut microbiota abundance (genus Howardella id.2000)	MR Egger	10	0.981269	0.82608	1.16561	0.834937
ebi-a-GCST90017016	ebi-a-GCST006414	Atrial fibrillation || id:ebi-a-GCST006414	Gut microbiota abundance (genus Howardella id.2000)	Weighted median	10	0.942986	0.892022	0.996862	0.0383708
ebi-a-GCST90017016	ebi-a-GCST006414	Atrial fibrillation || id:ebi-a-GCST006414	Gut microbiota abundance (genus Howardella id.2000)	Inverse variance weighted	10	0.939494	0.903646	0.976764	0.00166407
ebi-a-GCST90017016	ebi-a-GCST006414	Atrial fibrillation || id:ebi-a-GCST006414	Gut microbiota abundance (genus Howardella id.2000)	Simple mode	10	0.938543	0.857842	1.02684	0.200103
ebi-a-GCST90017016	ebi-a-GCST006414	Atrial fibrillation || id:ebi-a-GCST006414	Gut microbiota abundance (genus Howardella id.2000)	Weighted mode	10	0.939707	0.859049	1.02794	0.207471
ebi-a-GCST90017017	ebi-a-GCST006414	Atrial fibrillation || id:ebi-a-GCST006414	Gut microbiota abundance (genus Hungatella id.11306)	MR Egger	4	1.11232	0.698903	1.77028	0.697406
ebi-a-GCST90017017	ebi-a-GCST006414	Atrial fibrillation || id:ebi-a-GCST006414	Gut microbiota abundance (genus Hungatella id.11306)	Weighted median	4	0.964312	0.888335	1.04679	0.385443
ebi-a-GCST90017017	ebi-a-GCST006414	Atrial fibrillation || id:ebi-a-GCST006414	Gut microbiota abundance (genus Hungatella id.11306)	Inverse variance weighted	4	0.968144	0.905241	1.03542	0.344901
ebi-a-GCST90017017	ebi-a-GCST006414	Atrial fibrillation || id:ebi-a-GCST006414	Gut microbiota abundance (genus Hungatella id.11306)	Simple mode	4	0.923932	0.809495	1.05455	0.325544
ebi-a-GCST90017017	ebi-a-GCST006414	Atrial fibrillation || id:ebi-a-GCST006414	Gut microbiota abundance (genus Hungatella id.11306)	Weighted mode	4	0.925454	0.814068	1.05208	0.321659
ebi-a-GCST90017018	ebi-a-GCST006414	Atrial fibrillation || id:ebi-a-GCST006414	Gut microbiota abundance (genus Intestinibacter id.11345)	MR Egger	15	0.818964	0.670781	0.999882	0.0716401
ebi-a-GCST90017018	ebi-a-GCST006414	Atrial fibrillation || id:ebi-a-GCST006414	Gut microbiota abundance (genus Intestinibacter id.11345)	Weighted median	15	0.922416	0.852125	0.998506	0.0458292
ebi-a-GCST90017018	ebi-a-GCST006414	Atrial fibrillation || id:ebi-a-GCST006414	Gut microbiota abundance (genus Intestinibacter id.11345)	Inverse variance weighted	15	0.933138	0.877217	0.992625	0.0281808
ebi-a-GCST90017018	ebi-a-GCST006414	Atrial fibrillation || id:ebi-a-GCST006414	Gut microbiota abundance (genus Intestinibacter id.11345)	Simple mode	15	0.931001	0.795309	1.08984	0.388733
ebi-a-GCST90017018	ebi-a-GCST006414	Atrial fibrillation || id:ebi-a-GCST006414	Gut microbiota abundance (genus Intestinibacter id.11345)	Weighted mode	15	0.932438	0.814614	1.0673	0.327351
ebi-a-GCST90017019	ebi-a-GCST006414	Atrial fibrillation || id:ebi-a-GCST006414	Gut microbiota abundance (genus Intestinimonas id.2062)	MR Egger	17	1.05476	0.906345	1.22747	0.501317
ebi-a-GCST90017019	ebi-a-GCST006414	Atrial fibrillation || id:ebi-a-GCST006414	Gut microbiota abundance (genus Intestinimonas id.2062)	Weighted median	17	0.96202	0.893776	1.03547	0.302346
ebi-a-GCST90017019	ebi-a-GCST006414	Atrial fibrillation || id:ebi-a-GCST006414	Gut microbiota abundance (genus Intestinimonas id.2062)	Inverse variance weighted	17	0.973678	0.916153	1.03482	0.390606
ebi-a-GCST90017019	ebi-a-GCST006414	Atrial fibrillation || id:ebi-a-GCST006414	Gut microbiota abundance (genus Intestinimonas id.2062)	Simple mode	17	0.931975	0.814178	1.06682	0.322054
ebi-a-GCST90017019	ebi-a-GCST006414	Atrial fibrillation || id:ebi-a-GCST006414	Gut microbiota abundance (genus Intestinimonas id.2062)	Weighted mode	17	0.954951	0.843781	1.08077	0.475957
ebi-a-GCST90017020	ebi-a-GCST006414	Atrial fibrillation || id:ebi-a-GCST006414	Gut microbiota abundance (genus Lachnoclostridium id.11308)	MR Egger	13	1.11744	0.854318	1.4616	0.434783
ebi-a-GCST90017020	ebi-a-GCST006414	Atrial fibrillation || id:ebi-a-GCST006414	Gut microbiota abundance (genus Lachnoclostridium id.11308)	Weighted median	13	0.982871	0.886427	1.08981	0.743003
ebi-a-GCST90017020	ebi-a-GCST006414	Atrial fibrillation || id:ebi-a-GCST006414	Gut microbiota abundance (genus Lachnoclostridium id.11308)	Inverse variance weighted	13	0.998439	0.926314	1.07618	0.96742
ebi-a-GCST90017020	ebi-a-GCST006414	Atrial fibrillation || id:ebi-a-GCST006414	Gut microbiota abundance (genus Lachnoclostridium id.11308)	Simple mode	13	0.896716	0.741684	1.08415	0.282308
ebi-a-GCST90017020	ebi-a-GCST006414	Atrial fibrillation || id:ebi-a-GCST006414	Gut microbiota abundance (genus Lachnoclostridium id.11308)	Weighted mode	13	0.896716	0.739609	1.08719	0.289031
ebi-a-GCST90017021	ebi-a-GCST006414	Atrial fibrillation || id:ebi-a-GCST006414	Gut microbiota abundance (genus Lachnospiraceae FCS020 group id.11314)	MR Egger	12	0.994775	0.851326	1.1624	0.948729
ebi-a-GCST90017021	ebi-a-GCST006414	Atrial fibrillation || id:ebi-a-GCST006414	Gut microbiota abundance (genus Lachnospiraceae FCS020 group id.11314)	Weighted median	12	1.05706	0.97199	1.14957	0.194863
ebi-a-GCST90017021	ebi-a-GCST006414	Atrial fibrillation || id:ebi-a-GCST006414	Gut microbiota abundance (genus Lachnospiraceae FCS020 group id.11314)	Inverse variance weighted	12	1.07741	1.01136	1.14777	0.0208848
ebi-a-GCST90017021	ebi-a-GCST006414	Atrial fibrillation || id:ebi-a-GCST006414	Gut microbiota abundance (genus Lachnospiraceae FCS020 group id.11314)	Simple mode	12	1.04946	0.915576	1.20293	0.502483
ebi-a-GCST90017021	ebi-a-GCST006414	Atrial fibrillation || id:ebi-a-GCST006414	Gut microbiota abundance (genus Lachnospiraceae FCS020 group id.11314)	Weighted mode	12	1.05291	0.934212	1.18669	0.416191
ebi-a-GCST90017022	ebi-a-GCST006414	Atrial fibrillation || id:ebi-a-GCST006414	Gut microbiota abundance (genus Lachnospiraceae NC2004 group id.11316)	MR Egger	9	0.875903	0.704571	1.0889	0.271691
ebi-a-GCST90017022	ebi-a-GCST006414	Atrial fibrillation || id:ebi-a-GCST006414	Gut microbiota abundance (genus Lachnospiraceae NC2004 group id.11316)	Weighted median	9	1.01081	0.939299	1.08776	0.773956
ebi-a-GCST90017022	ebi-a-GCST006414	Atrial fibrillation || id:ebi-a-GCST006414	Gut microbiota abundance (genus Lachnospiraceae NC2004 group id.11316)	Inverse variance weighted	9	0.98653	0.935895	1.0399	0.613938
ebi-a-GCST90017022	ebi-a-GCST006414	Atrial fibrillation || id:ebi-a-GCST006414	Gut microbiota abundance (genus Lachnospiraceae NC2004 group id.11316)	Simple mode	9	1.02918	0.913292	1.15978	0.649589
ebi-a-GCST90017022	ebi-a-GCST006414	Atrial fibrillation || id:ebi-a-GCST006414	Gut microbiota abundance (genus Lachnospiraceae NC2004 group id.11316)	Weighted mode	9	1.03119	0.918448	1.15777	0.617188
ebi-a-GCST90017023	ebi-a-GCST006414	Atrial fibrillation || id:ebi-a-GCST006414	Gut microbiota abundance (genus Lachnospiraceae ND3007 group id.11317)	MR Egger	3	4.11997	0.350234	48.4651	0.462374
ebi-a-GCST90017023	ebi-a-GCST006414	Atrial fibrillation || id:ebi-a-GCST006414	Gut microbiota abundance (genus Lachnospiraceae ND3007 group id.11317)	Weighted median	3	0.969457	0.805695	1.1665	0.742475
ebi-a-GCST90017023	ebi-a-GCST006414	Atrial fibrillation || id:ebi-a-GCST006414	Gut microbiota abundance (genus Lachnospiraceae ND3007 group id.11317)	Inverse variance weighted	3	0.968459	0.835164	1.12303	0.671408
ebi-a-GCST90017023	ebi-a-GCST006414	Atrial fibrillation || id:ebi-a-GCST006414	Gut microbiota abundance (genus Lachnospiraceae ND3007 group id.11317)	Simple mode	3	0.985951	0.775364	1.25373	0.918661
ebi-a-GCST90017023	ebi-a-GCST006414	Atrial fibrillation || id:ebi-a-GCST006414	Gut microbiota abundance (genus Lachnospiraceae ND3007 group id.11317)	Weighted mode	3	0.964907	0.775265	1.20094	0.779328
ebi-a-GCST90017024	ebi-a-GCST006414	Atrial fibrillation || id:ebi-a-GCST006414	Gut microbiota abundance (genus Lachnospiraceae NK4A136 group id.11319)	MR Egger	15	0.918875	0.809543	1.04297	0.213195
ebi-a-GCST90017024	ebi-a-GCST006414	Atrial fibrillation || id:ebi-a-GCST006414	Gut microbiota abundance (genus Lachnospiraceae NK4A136 group id.11319)	Weighted median	15	0.905438	0.831968	0.985397	0.0214079
ebi-a-GCST90017024	ebi-a-GCST006414	Atrial fibrillation || id:ebi-a-GCST006414	Gut microbiota abundance (genus Lachnospiraceae NK4A136 group id.11319)	Inverse variance weighted	15	0.91769	0.865112	0.973462	0.0043241
ebi-a-GCST90017024	ebi-a-GCST006414	Atrial fibrillation || id:ebi-a-GCST006414	Gut microbiota abundance (genus Lachnospiraceae NK4A136 group id.11319)	Simple mode	15	0.9072	0.803386	1.02443	0.138566
ebi-a-GCST90017024	ebi-a-GCST006414	Atrial fibrillation || id:ebi-a-GCST006414	Gut microbiota abundance (genus Lachnospiraceae NK4A136 group id.11319)	Weighted mode	15	0.912386	0.827766	1.00566	0.0860752
ebi-a-GCST90017025	ebi-a-GCST006414	Atrial fibrillation || id:ebi-a-GCST006414	Gut microbiota abundance (genus Lachnospiraceae UCG001 id.11321)	MR Egger	13	0.994259	0.777916	1.27077	0.964143
ebi-a-GCST90017025	ebi-a-GCST006414	Atrial fibrillation || id:ebi-a-GCST006414	Gut microbiota abundance (genus Lachnospiraceae UCG001 id.11321)	Weighted median	13	0.987396	0.91667	1.06358	0.738007
ebi-a-GCST90017025	ebi-a-GCST006414	Atrial fibrillation || id:ebi-a-GCST006414	Gut microbiota abundance (genus Lachnospiraceae UCG001 id.11321)	Inverse variance weighted	13	0.987484	0.934673	1.04328	0.653322
ebi-a-GCST90017025	ebi-a-GCST006414	Atrial fibrillation || id:ebi-a-GCST006414	Gut microbiota abundance (genus Lachnospiraceae UCG001 id.11321)	Simple mode	13	0.966602	0.853027	1.0953	0.603998
ebi-a-GCST90017025	ebi-a-GCST006414	Atrial fibrillation || id:ebi-a-GCST006414	Gut microbiota abundance (genus Lachnospiraceae UCG001 id.11321)	Weighted mode	13	1.04751	0.93303	1.17604	0.447071
ebi-a-GCST90017026	ebi-a-GCST006414	Atrial fibrillation || id:ebi-a-GCST006414	Gut microbiota abundance (genus Lachnospiraceae UCG004 id.11324)	MR Egger	12	0.890464	0.612675	1.29421	0.556663
ebi-a-GCST90017026	ebi-a-GCST006414	Atrial fibrillation || id:ebi-a-GCST006414	Gut microbiota abundance (genus Lachnospiraceae UCG004 id.11324)	Weighted median	12	0.973795	0.879025	1.07878	0.611229
ebi-a-GCST90017026	ebi-a-GCST006414	Atrial fibrillation || id:ebi-a-GCST006414	Gut microbiota abundance (genus Lachnospiraceae UCG004 id.11324)	Inverse variance weighted	12	0.95161	0.867194	1.04424	0.295318
ebi-a-GCST90017026	ebi-a-GCST006414	Atrial fibrillation || id:ebi-a-GCST006414	Gut microbiota abundance (genus Lachnospiraceae UCG004 id.11324)	Simple mode	12	1.00033	0.824588	1.21352	0.997406
ebi-a-GCST90017026	ebi-a-GCST006414	Atrial fibrillation || id:ebi-a-GCST006414	Gut microbiota abundance (genus Lachnospiraceae UCG004 id.11324)	Weighted mode	12	0.991672	0.833621	1.17969	0.926483
ebi-a-GCST90017027	ebi-a-GCST006414	Atrial fibrillation || id:ebi-a-GCST006414	Gut microbiota abundance (genus Lachnospiraceae UCG008 id.11328)	MR Egger	11	1.0076	0.782292	1.29779	0.954536
ebi-a-GCST90017027	ebi-a-GCST006414	Atrial fibrillation || id:ebi-a-GCST006414	Gut microbiota abundance (genus Lachnospiraceae UCG008 id.11328)	Weighted median	11	1.02808	0.958907	1.10224	0.435845
ebi-a-GCST90017027	ebi-a-GCST006414	Atrial fibrillation || id:ebi-a-GCST006414	Gut microbiota abundance (genus Lachnospiraceae UCG008 id.11328)	Inverse variance weighted	11	1.05093	1.00061	1.10377	0.0471973
ebi-a-GCST90017027	ebi-a-GCST006414	Atrial fibrillation || id:ebi-a-GCST006414	Gut microbiota abundance (genus Lachnospiraceae UCG008 id.11328)	Simple mode	11	1.01143	0.895324	1.14258	0.858747
ebi-a-GCST90017027	ebi-a-GCST006414	Atrial fibrillation || id:ebi-a-GCST006414	Gut microbiota abundance (genus Lachnospiraceae UCG008 id.11328)	Weighted mode	11	1.01321	0.900588	1.13991	0.831634
ebi-a-GCST90017028	ebi-a-GCST006414	Atrial fibrillation || id:ebi-a-GCST006414	Gut microbiota abundance (genus Lachnospiraceae UCG010 id.11330)	MR Egger	10	0.96897	0.811497	1.157	0.736557
ebi-a-GCST90017028	ebi-a-GCST006414	Atrial fibrillation || id:ebi-a-GCST006414	Gut microbiota abundance (genus Lachnospiraceae UCG010 id.11330)	Weighted median	10	1.03986	0.947607	1.14109	0.409605
ebi-a-GCST90017028	ebi-a-GCST006414	Atrial fibrillation || id:ebi-a-GCST006414	Gut microbiota abundance (genus Lachnospiraceae UCG010 id.11330)	Inverse variance weighted	10	1.00492	0.938893	1.0756	0.887357
ebi-a-GCST90017028	ebi-a-GCST006414	Atrial fibrillation || id:ebi-a-GCST006414	Gut microbiota abundance (genus Lachnospiraceae UCG010 id.11330)	Simple mode	10	1.04848	0.92702	1.18585	0.470324
ebi-a-GCST90017028	ebi-a-GCST006414	Atrial fibrillation || id:ebi-a-GCST006414	Gut microbiota abundance (genus Lachnospiraceae UCG010 id.11330)	Weighted mode	10	1.04252	0.924199	1.17599	0.515146
ebi-a-GCST90017029	ebi-a-GCST006414	Atrial fibrillation || id:ebi-a-GCST006414	Gut microbiota abundance (genus Lachnospira id.2004)	Wald ratio	1	1.03335	0.80204	1.33137	0.799703
ebi-a-GCST90017030	ebi-a-GCST006414	Atrial fibrillation || id:ebi-a-GCST006414	Gut microbiota abundance (genus Lactobacillus id.1837)	MR Egger	10	0.828025	0.695265	0.986135	0.0671799
ebi-a-GCST90017030	ebi-a-GCST006414	Atrial fibrillation || id:ebi-a-GCST006414	Gut microbiota abundance (genus Lactobacillus id.1837)	Weighted median	10	0.918923	0.857701	0.984516	0.0162334
ebi-a-GCST90017030	ebi-a-GCST006414	Atrial fibrillation || id:ebi-a-GCST006414	Gut microbiota abundance (genus Lactobacillus id.1837)	Inverse variance weighted	10	0.965525	0.904004	1.03123	0.296284
ebi-a-GCST90017030	ebi-a-GCST006414	Atrial fibrillation || id:ebi-a-GCST006414	Gut microbiota abundance (genus Lactobacillus id.1837)	Simple mode	10	0.905694	0.798627	1.02711	0.157176
ebi-a-GCST90017030	ebi-a-GCST006414	Atrial fibrillation || id:ebi-a-GCST006414	Gut microbiota abundance (genus Lactobacillus id.1837)	Weighted mode	10	0.906758	0.812887	1.01147	0.113066
ebi-a-GCST90017031	ebi-a-GCST006414	Atrial fibrillation || id:ebi-a-GCST006414	Gut microbiota abundance (genus Lactococcus id.1851)	MR Egger	9	0.972098	0.78827	1.1988	0.798937
ebi-a-GCST90017031	ebi-a-GCST006414	Atrial fibrillation || id:ebi-a-GCST006414	Gut microbiota abundance (genus Lactococcus id.1851)	Weighted median	9	0.982224	0.9246	1.04344	0.56092
ebi-a-GCST90017031	ebi-a-GCST006414	Atrial fibrillation || id:ebi-a-GCST006414	Gut microbiota abundance (genus Lactococcus id.1851)	Inverse variance weighted	9	1.00313	0.959384	1.04888	0.890658
ebi-a-GCST90017031	ebi-a-GCST006414	Atrial fibrillation || id:ebi-a-GCST006414	Gut microbiota abundance (genus Lactococcus id.1851)	Simple mode	9	0.963376	0.869302	1.06763	0.49687
ebi-a-GCST90017031	ebi-a-GCST006414	Atrial fibrillation || id:ebi-a-GCST006414	Gut microbiota abundance (genus Lactococcus id.1851)	Weighted mode	9	0.967272	0.875999	1.06806	0.528999
ebi-a-GCST90017032	ebi-a-GCST006414	Atrial fibrillation || id:ebi-a-GCST006414	Gut microbiota abundance (genus Marvinbryantia id.2005)	MR Egger	10	0.745924	0.571523	0.973543	0.0630503
ebi-a-GCST90017032	ebi-a-GCST006414	Atrial fibrillation || id:ebi-a-GCST006414	Gut microbiota abundance (genus Marvinbryantia id.2005)	Weighted median	10	1.01995	0.934575	1.11313	0.657825
ebi-a-GCST90017032	ebi-a-GCST006414	Atrial fibrillation || id:ebi-a-GCST006414	Gut microbiota abundance (genus Marvinbryantia id.2005)	Inverse variance weighted	10	1.00971	0.941857	1.08245	0.7854
ebi-a-GCST90017032	ebi-a-GCST006414	Atrial fibrillation || id:ebi-a-GCST006414	Gut microbiota abundance (genus Marvinbryantia id.2005)	Simple mode	10	0.999152	0.867799	1.15039	0.990842
ebi-a-GCST90017032	ebi-a-GCST006414	Atrial fibrillation || id:ebi-a-GCST006414	Gut microbiota abundance (genus Marvinbryantia id.2005)	Weighted mode	10	0.994555	0.857219	1.1539	0.944171
ebi-a-GCST90017033	ebi-a-GCST006414	Atrial fibrillation || id:ebi-a-GCST006414	Gut microbiota abundance (genus Methanobrevibacter id.123)	MR Egger	6	0.846871	0.708438	1.01235	0.142022
ebi-a-GCST90017033	ebi-a-GCST006414	Atrial fibrillation || id:ebi-a-GCST006414	Gut microbiota abundance (genus Methanobrevibacter id.123)	Weighted median	6	1.00233	0.940855	1.06781	0.942632
ebi-a-GCST90017033	ebi-a-GCST006414	Atrial fibrillation || id:ebi-a-GCST006414	Gut microbiota abundance (genus Methanobrevibacter id.123)	Inverse variance weighted	6	1.01267	0.961515	1.06656	0.633934
ebi-a-GCST90017033	ebi-a-GCST006414	Atrial fibrillation || id:ebi-a-GCST006414	Gut microbiota abundance (genus Methanobrevibacter id.123)	Simple mode	6	0.987291	0.891757	1.09306	0.815218
ebi-a-GCST90017033	ebi-a-GCST006414	Atrial fibrillation || id:ebi-a-GCST006414	Gut microbiota abundance (genus Methanobrevibacter id.123)	Weighted mode	6	0.985701	0.889164	1.09272	0.795141
ebi-a-GCST90017034	ebi-a-GCST006414	Atrial fibrillation || id:ebi-a-GCST006414	Gut microbiota abundance (genus Odoribacter id.952)	MR Egger	7	0.788608	0.588854	1.05612	0.17191
ebi-a-GCST90017034	ebi-a-GCST006414	Atrial fibrillation || id:ebi-a-GCST006414	Gut microbiota abundance (genus Odoribacter id.952)	Weighted median	7	0.87266	0.769658	0.989447	0.0335397
ebi-a-GCST90017034	ebi-a-GCST006414	Atrial fibrillation || id:ebi-a-GCST006414	Gut microbiota abundance (genus Odoribacter id.952)	Inverse variance weighted	7	0.909474	0.830692	0.995728	0.0401113
ebi-a-GCST90017034	ebi-a-GCST006414	Atrial fibrillation || id:ebi-a-GCST006414	Gut microbiota abundance (genus Odoribacter id.952)	Simple mode	7	0.840559	0.688471	1.02625	0.138962
ebi-a-GCST90017034	ebi-a-GCST006414	Atrial fibrillation || id:ebi-a-GCST006414	Gut microbiota abundance (genus Odoribacter id.952)	Weighted mode	7	0.840559	0.682377	1.03541	0.153617
ebi-a-GCST90017035	ebi-a-GCST006414	Atrial fibrillation || id:ebi-a-GCST006414	Gut microbiota abundance (genus Olsenella id.822)	MR Egger	11	0.921133	0.782019	1.08499	0.351081
ebi-a-GCST90017035	ebi-a-GCST006414	Atrial fibrillation || id:ebi-a-GCST006414	Gut microbiota abundance (genus Olsenella id.822)	Weighted median	11	0.983407	0.932296	1.03732	0.538924
ebi-a-GCST90017035	ebi-a-GCST006414	Atrial fibrillation || id:ebi-a-GCST006414	Gut microbiota abundance (genus Olsenella id.822)	Inverse variance weighted	11	0.99246	0.951541	1.03514	0.724583
ebi-a-GCST90017035	ebi-a-GCST006414	Atrial fibrillation || id:ebi-a-GCST006414	Gut microbiota abundance (genus Olsenella id.822)	Simple mode	11	0.953347	0.866581	1.0488	0.349573
ebi-a-GCST90017035	ebi-a-GCST006414	Atrial fibrillation || id:ebi-a-GCST006414	Gut microbiota abundance (genus Olsenella id.822)	Weighted mode	11	0.96673	0.892865	1.04671	0.423567
ebi-a-GCST90017036	ebi-a-GCST006414	Atrial fibrillation || id:ebi-a-GCST006414	Gut microbiota abundance (genus Oscillibacter id.2063)	MR Egger	14	0.952001	0.5479	1.65414	0.864375
ebi-a-GCST90017036	ebi-a-GCST006414	Atrial fibrillation || id:ebi-a-GCST006414	Gut microbiota abundance (genus Oscillibacter id.2063)	Weighted median	14	1.00392	0.931382	1.08212	0.918467
ebi-a-GCST90017036	ebi-a-GCST006414	Atrial fibrillation || id:ebi-a-GCST006414	Gut microbiota abundance (genus Oscillibacter id.2063)	Inverse variance weighted	14	1.07735	0.932269	1.245	0.312693
ebi-a-GCST90017036	ebi-a-GCST006414	Atrial fibrillation || id:ebi-a-GCST006414	Gut microbiota abundance (genus Oscillibacter id.2063)	Simple mode	14	0.992363	0.892025	1.10399	0.89006
ebi-a-GCST90017036	ebi-a-GCST006414	Atrial fibrillation || id:ebi-a-GCST006414	Gut microbiota abundance (genus Oscillibacter id.2063)	Weighted mode	14	0.98628	0.889663	1.09339	0.79694
ebi-a-GCST90017037	ebi-a-GCST006414	Atrial fibrillation || id:ebi-a-GCST006414	Gut microbiota abundance (genus Oscillospira id.2064)	MR Egger	8	0.946088	0.710008	1.26067	0.718162
ebi-a-GCST90017037	ebi-a-GCST006414	Atrial fibrillation || id:ebi-a-GCST006414	Gut microbiota abundance (genus Oscillospira id.2064)	Weighted median	8	0.944267	0.860694	1.03596	0.225173
ebi-a-GCST90017037	ebi-a-GCST006414	Atrial fibrillation || id:ebi-a-GCST006414	Gut microbiota abundance (genus Oscillospira id.2064)	Inverse variance weighted	8	0.94459	0.88051	1.01333	0.111733
ebi-a-GCST90017037	ebi-a-GCST006414	Atrial fibrillation || id:ebi-a-GCST006414	Gut microbiota abundance (genus Oscillospira id.2064)	Simple mode	8	0.968501	0.849902	1.10365	0.645708
ebi-a-GCST90017037	ebi-a-GCST006414	Atrial fibrillation || id:ebi-a-GCST006414	Gut microbiota abundance (genus Oscillospira id.2064)	Weighted mode	8	0.965079	0.847395	1.09911	0.608738
ebi-a-GCST90017038	ebi-a-GCST006414	Atrial fibrillation || id:ebi-a-GCST006414	Gut microbiota abundance (genus Oxalobacter id.2978)	MR Egger	11	0.936371	0.759429	1.15454	0.553637
ebi-a-GCST90017038	ebi-a-GCST006414	Atrial fibrillation || id:ebi-a-GCST006414	Gut microbiota abundance (genus Oxalobacter id.2978)	Weighted median	11	1.05811	0.998337	1.12146	0.0569228
ebi-a-GCST90017038	ebi-a-GCST006414	Atrial fibrillation || id:ebi-a-GCST006414	Gut microbiota abundance (genus Oxalobacter id.2978)	Inverse variance weighted	11	1.03516	0.989442	1.08299	0.133757
ebi-a-GCST90017038	ebi-a-GCST006414	Atrial fibrillation || id:ebi-a-GCST006414	Gut microbiota abundance (genus Oxalobacter id.2978)	Simple mode	11	1.07807	0.97941	1.18668	0.155756
ebi-a-GCST90017038	ebi-a-GCST006414	Atrial fibrillation || id:ebi-a-GCST006414	Gut microbiota abundance (genus Oxalobacter id.2978)	Weighted mode	11	1.08225	0.979886	1.19531	0.150013
ebi-a-GCST90017039	ebi-a-GCST006414	Atrial fibrillation || id:ebi-a-GCST006414	Gut microbiota abundance (genus Parabacteroides id.954)	MR Egger	6	0.941597	0.68861	1.28753	0.725354
ebi-a-GCST90017039	ebi-a-GCST006414	Atrial fibrillation || id:ebi-a-GCST006414	Gut microbiota abundance (genus Parabacteroides id.954)	Weighted median	6	1.01425	0.889911	1.15596	0.832055
ebi-a-GCST90017039	ebi-a-GCST006414	Atrial fibrillation || id:ebi-a-GCST006414	Gut microbiota abundance (genus Parabacteroides id.954)	Inverse variance weighted	6	1.02967	0.933065	1.13627	0.56079
ebi-a-GCST90017039	ebi-a-GCST006414	Atrial fibrillation || id:ebi-a-GCST006414	Gut microbiota abundance (genus Parabacteroides id.954)	Simple mode	6	1.0152	0.854286	1.20642	0.870689
ebi-a-GCST90017039	ebi-a-GCST006414	Atrial fibrillation || id:ebi-a-GCST006414	Gut microbiota abundance (genus Parabacteroides id.954)	Weighted mode	6	0.997478	0.850625	1.16969	0.976414
ebi-a-GCST90017040	ebi-a-GCST006414	Atrial fibrillation || id:ebi-a-GCST006414	Gut microbiota abundance (genus Paraprevotella id.962)	MR Egger	13	1.03403	0.870671	1.22805	0.710126
ebi-a-GCST90017040	ebi-a-GCST006414	Atrial fibrillation || id:ebi-a-GCST006414	Gut microbiota abundance (genus Paraprevotella id.962)	Weighted median	13	1.05147	0.987334	1.11978	0.118045
ebi-a-GCST90017040	ebi-a-GCST006414	Atrial fibrillation || id:ebi-a-GCST006414	Gut microbiota abundance (genus Paraprevotella id.962)	Inverse variance weighted	13	1.04303	0.99369	1.09481	0.0883926
ebi-a-GCST90017040	ebi-a-GCST006414	Atrial fibrillation || id:ebi-a-GCST006414	Gut microbiota abundance (genus Paraprevotella id.962)	Simple mode	13	1.04873	0.935569	1.17558	0.429974
ebi-a-GCST90017040	ebi-a-GCST006414	Atrial fibrillation || id:ebi-a-GCST006414	Gut microbiota abundance (genus Paraprevotella id.962)	Weighted mode	13	1.05252	0.945968	1.17107	0.365775
ebi-a-GCST90017041	ebi-a-GCST006414	Atrial fibrillation || id:ebi-a-GCST006414	Gut microbiota abundance (genus Parasutterella id.2892)	MR Egger	15	1.12811	0.956507	1.3305	0.175796
ebi-a-GCST90017041	ebi-a-GCST006414	Atrial fibrillation || id:ebi-a-GCST006414	Gut microbiota abundance (genus Parasutterella id.2892)	Weighted median	15	1.05181	0.980676	1.1281	0.157413
ebi-a-GCST90017041	ebi-a-GCST006414	Atrial fibrillation || id:ebi-a-GCST006414	Gut microbiota abundance (genus Parasutterella id.2892)	Inverse variance weighted	15	1.03909	0.9822	1.09928	0.181931
ebi-a-GCST90017041	ebi-a-GCST006414	Atrial fibrillation || id:ebi-a-GCST006414	Gut microbiota abundance (genus Parasutterella id.2892)	Simple mode	15	1.06598	0.952081	1.19351	0.286419
ebi-a-GCST90017041	ebi-a-GCST006414	Atrial fibrillation || id:ebi-a-GCST006414	Gut microbiota abundance (genus Parasutterella id.2892)	Weighted mode	15	1.07627	0.968132	1.19649	0.195173
ebi-a-GCST90017042	ebi-a-GCST006414	Atrial fibrillation || id:ebi-a-GCST006414	Gut microbiota abundance (genus Peptococcus id.2037)	MR Egger	12	1.03925	0.860585	1.25502	0.697535
ebi-a-GCST90017042	ebi-a-GCST006414	Atrial fibrillation || id:ebi-a-GCST006414	Gut microbiota abundance (genus Peptococcus id.2037)	Weighted median	12	0.992742	0.934474	1.05464	0.813392
ebi-a-GCST90017042	ebi-a-GCST006414	Atrial fibrillation || id:ebi-a-GCST006414	Gut microbiota abundance (genus Peptococcus id.2037)	Inverse variance weighted	12	0.988726	0.944173	1.03538	0.629841
ebi-a-GCST90017042	ebi-a-GCST006414	Atrial fibrillation || id:ebi-a-GCST006414	Gut microbiota abundance (genus Peptococcus id.2037)	Simple mode	12	1.0283	0.922158	1.14665	0.625553
ebi-a-GCST90017042	ebi-a-GCST006414	Atrial fibrillation || id:ebi-a-GCST006414	Gut microbiota abundance (genus Peptococcus id.2037)	Weighted mode	12	1.02087	0.915262	1.13865	0.717928
ebi-a-GCST90017043	ebi-a-GCST006414	Atrial fibrillation || id:ebi-a-GCST006414	Gut microbiota abundance (genus Phascolarctobacterium id.2168)	MR Egger	9	1.20971	0.802801	1.82286	0.393054
ebi-a-GCST90017043	ebi-a-GCST006414	Atrial fibrillation || id:ebi-a-GCST006414	Gut microbiota abundance (genus Phascolarctobacterium id.2168)	Weighted median	9	0.987972	0.894677	1.091	0.811025
ebi-a-GCST90017043	ebi-a-GCST006414	Atrial fibrillation || id:ebi-a-GCST006414	Gut microbiota abundance (genus Phascolarctobacterium id.2168)	Inverse variance weighted	9	1.00607	0.92457	1.09476	0.888268
ebi-a-GCST90017043	ebi-a-GCST006414	Atrial fibrillation || id:ebi-a-GCST006414	Gut microbiota abundance (genus Phascolarctobacterium id.2168)	Simple mode	9	0.936814	0.780699	1.12415	0.502724
ebi-a-GCST90017043	ebi-a-GCST006414	Atrial fibrillation || id:ebi-a-GCST006414	Gut microbiota abundance (genus Phascolarctobacterium id.2168)	Weighted mode	9	0.944665	0.780211	1.14378	0.575738
ebi-a-GCST90017044	ebi-a-GCST006414	Atrial fibrillation || id:ebi-a-GCST006414	Gut microbiota abundance (genus Prevotella7 id.11182)	MR Egger	11	0.860875	0.598565	1.23814	0.439953
ebi-a-GCST90017044	ebi-a-GCST006414	Atrial fibrillation || id:ebi-a-GCST006414	Gut microbiota abundance (genus Prevotella7 id.11182)	Weighted median	11	1.01906	0.967592	1.07327	0.4752
ebi-a-GCST90017044	ebi-a-GCST006414	Atrial fibrillation || id:ebi-a-GCST006414	Gut microbiota abundance (genus Prevotella7 id.11182)	Inverse variance weighted	11	1.01092	0.952452	1.07297	0.720911
ebi-a-GCST90017044	ebi-a-GCST006414	Atrial fibrillation || id:ebi-a-GCST006414	Gut microbiota abundance (genus Prevotella7 id.11182)	Simple mode	11	1.02409	0.933948	1.12294	0.623523
ebi-a-GCST90017044	ebi-a-GCST006414	Atrial fibrillation || id:ebi-a-GCST006414	Gut microbiota abundance (genus Prevotella7 id.11182)	Weighted mode	11	1.0189	0.939685	1.10479	0.659934
ebi-a-GCST90017045	ebi-a-GCST006414	Atrial fibrillation || id:ebi-a-GCST006414	Gut microbiota abundance (genus Prevotella9 id.11183)	MR Egger	15	0.93233	0.768844	1.13058	0.488857
ebi-a-GCST90017045	ebi-a-GCST006414	Atrial fibrillation || id:ebi-a-GCST006414	Gut microbiota abundance (genus Prevotella9 id.11183)	Weighted median	15	0.923863	0.857789	0.995027	0.0364662
ebi-a-GCST90017045	ebi-a-GCST006414	Atrial fibrillation || id:ebi-a-GCST006414	Gut microbiota abundance (genus Prevotella9 id.11183)	Inverse variance weighted	15	0.960431	0.904443	1.01988	0.18767
ebi-a-GCST90017045	ebi-a-GCST006414	Atrial fibrillation || id:ebi-a-GCST006414	Gut microbiota abundance (genus Prevotella9 id.11183)	Simple mode	15	0.896024	0.794899	1.01001	0.0939485
ebi-a-GCST90017045	ebi-a-GCST006414	Atrial fibrillation || id:ebi-a-GCST006414	Gut microbiota abundance (genus Prevotella9 id.11183)	Weighted mode	15	0.898647	0.787487	1.0255	0.135002
ebi-a-GCST90017046	ebi-a-GCST006414	Atrial fibrillation || id:ebi-a-GCST006414	Gut microbiota abundance (genus Rikenellaceae RC9 gut group id.11191)	MR Egger	11	1.03286	0.826295	1.29107	0.78282
ebi-a-GCST90017046	ebi-a-GCST006414	Atrial fibrillation || id:ebi-a-GCST006414	Gut microbiota abundance (genus Rikenellaceae RC9 gut group id.11191)	Weighted median	11	1.05755	1.00746	1.11012	0.0238118
ebi-a-GCST90017046	ebi-a-GCST006414	Atrial fibrillation || id:ebi-a-GCST006414	Gut microbiota abundance (genus Rikenellaceae RC9 gut group id.11191)	Inverse variance weighted	11	1.04711	1.01004	1.08553	0.0122956
ebi-a-GCST90017046	ebi-a-GCST006414	Atrial fibrillation || id:ebi-a-GCST006414	Gut microbiota abundance (genus Rikenellaceae RC9 gut group id.11191)	Simple mode	11	1.07692	0.997131	1.16309	0.0885203
ebi-a-GCST90017046	ebi-a-GCST006414	Atrial fibrillation || id:ebi-a-GCST006414	Gut microbiota abundance (genus Rikenellaceae RC9 gut group id.11191)	Weighted mode	11	1.07397	0.990774	1.16415	0.113455
ebi-a-GCST90017047	ebi-a-GCST006414	Atrial fibrillation || id:ebi-a-GCST006414	Gut microbiota abundance (genus Romboutsia id.11347)	MR Egger	13	0.943884	0.808382	1.1021	0.480398
ebi-a-GCST90017047	ebi-a-GCST006414	Atrial fibrillation || id:ebi-a-GCST006414	Gut microbiota abundance (genus Romboutsia id.11347)	Weighted median	13	0.943029	0.87178	1.0201	0.143346
ebi-a-GCST90017047	ebi-a-GCST006414	Atrial fibrillation || id:ebi-a-GCST006414	Gut microbiota abundance (genus Romboutsia id.11347)	Inverse variance weighted	13	0.965798	0.909268	1.02584	0.258095
ebi-a-GCST90017047	ebi-a-GCST006414	Atrial fibrillation || id:ebi-a-GCST006414	Gut microbiota abundance (genus Romboutsia id.11347)	Simple mode	13	0.970782	0.868505	1.0851	0.611127
ebi-a-GCST90017047	ebi-a-GCST006414	Atrial fibrillation || id:ebi-a-GCST006414	Gut microbiota abundance (genus Romboutsia id.11347)	Weighted mode	13	0.935307	0.840192	1.04119	0.24506
ebi-a-GCST90017048	ebi-a-GCST006414	Atrial fibrillation || id:ebi-a-GCST006414	Gut microbiota abundance (genus Roseburia id.2012)	MR Egger	13	1.18127	0.907456	1.5377	0.241412
ebi-a-GCST90017048	ebi-a-GCST006414	Atrial fibrillation || id:ebi-a-GCST006414	Gut microbiota abundance (genus Roseburia id.2012)	Weighted median	13	1.00485	0.905663	1.11489	0.927343
ebi-a-GCST90017048	ebi-a-GCST006414	Atrial fibrillation || id:ebi-a-GCST006414	Gut microbiota abundance (genus Roseburia id.2012)	Inverse variance weighted	13	1.00834	0.919889	1.10529	0.859282
ebi-a-GCST90017048	ebi-a-GCST006414	Atrial fibrillation || id:ebi-a-GCST006414	Gut microbiota abundance (genus Roseburia id.2012)	Simple mode	13	0.97307	0.802191	1.18035	0.786436
ebi-a-GCST90017048	ebi-a-GCST006414	Atrial fibrillation || id:ebi-a-GCST006414	Gut microbiota abundance (genus Roseburia id.2012)	Weighted mode	13	1.02514	0.859734	1.22238	0.786792
ebi-a-GCST90017049	ebi-a-GCST006414	Atrial fibrillation || id:ebi-a-GCST006414	Gut microbiota abundance (genus Ruminiclostridium5 id.11355)	MR Egger	11	0.678187	0.486419	0.945559	0.0477645
ebi-a-GCST90017049	ebi-a-GCST006414	Atrial fibrillation || id:ebi-a-GCST006414	Gut microbiota abundance (genus Ruminiclostridium5 id.11355)	Weighted median	11	1.01462	0.907621	1.13422	0.798569
ebi-a-GCST90017049	ebi-a-GCST006414	Atrial fibrillation || id:ebi-a-GCST006414	Gut microbiota abundance (genus Ruminiclostridium5 id.11355)	Inverse variance weighted	11	1.01633	0.933592	1.1064	0.708494
ebi-a-GCST90017049	ebi-a-GCST006414	Atrial fibrillation || id:ebi-a-GCST006414	Gut microbiota abundance (genus Ruminiclostridium5 id.11355)	Simple mode	11	1.0079	0.834198	1.21776	0.936657
ebi-a-GCST90017049	ebi-a-GCST006414	Atrial fibrillation || id:ebi-a-GCST006414	Gut microbiota abundance (genus Ruminiclostridium5 id.11355)	Weighted mode	11	0.994805	0.823917	1.20114	0.957868
ebi-a-GCST90017050	ebi-a-GCST006414	Atrial fibrillation || id:ebi-a-GCST006414	Gut microbiota abundance (genus Ruminiclostridium6 id.11356)	MR Egger	16	1.16082	1.00922	1.33519	0.0554934
ebi-a-GCST90017050	ebi-a-GCST006414	Atrial fibrillation || id:ebi-a-GCST006414	Gut microbiota abundance (genus Ruminiclostridium6 id.11356)	Weighted median	16	1.06844	0.99202	1.15075	0.0803969
ebi-a-GCST90017050	ebi-a-GCST006414	Atrial fibrillation || id:ebi-a-GCST006414	Gut microbiota abundance (genus Ruminiclostridium6 id.11356)	Inverse variance weighted	16	1.0511	0.994793	1.11059	0.0760403
ebi-a-GCST90017050	ebi-a-GCST006414	Atrial fibrillation || id:ebi-a-GCST006414	Gut microbiota abundance (genus Ruminiclostridium6 id.11356)	Simple mode	16	1.07812	0.944883	1.23015	0.281305
ebi-a-GCST90017050	ebi-a-GCST006414	Atrial fibrillation || id:ebi-a-GCST006414	Gut microbiota abundance (genus Ruminiclostridium6 id.11356)	Weighted mode	16	1.08618	0.963067	1.22504	0.198017
ebi-a-GCST90017051	ebi-a-GCST006414	Atrial fibrillation || id:ebi-a-GCST006414	Gut microbiota abundance (genus Ruminiclostridium9 id.11357)	MR Egger	9	1.42249	0.983204	2.05804	0.103661
ebi-a-GCST90017051	ebi-a-GCST006414	Atrial fibrillation || id:ebi-a-GCST006414	Gut microbiota abundance (genus Ruminiclostridium9 id.11357)	Weighted median	9	1.05245	0.936732	1.18247	0.389663
ebi-a-GCST90017051	ebi-a-GCST006414	Atrial fibrillation || id:ebi-a-GCST006414	Gut microbiota abundance (genus Ruminiclostridium9 id.11357)	Inverse variance weighted	9	1.00684	0.92343	1.09779	0.877204
ebi-a-GCST90017051	ebi-a-GCST006414	Atrial fibrillation || id:ebi-a-GCST006414	Gut microbiota abundance (genus Ruminiclostridium9 id.11357)	Simple mode	9	1.06984	0.885933	1.29191	0.502901
ebi-a-GCST90017051	ebi-a-GCST006414	Atrial fibrillation || id:ebi-a-GCST006414	Gut microbiota abundance (genus Ruminiclostridium9 id.11357)	Weighted mode	9	1.06984	0.902714	1.2679	0.458422
ebi-a-GCST90017052	ebi-a-GCST006414	Atrial fibrillation || id:ebi-a-GCST006414	Gut microbiota abundance (genus Ruminococcaceae NK4A214 group id.11358)	MR Egger	13	1.0834	0.850242	1.3805	0.530356
ebi-a-GCST90017052	ebi-a-GCST006414	Atrial fibrillation || id:ebi-a-GCST006414	Gut microbiota abundance (genus Ruminococcaceae NK4A214 group id.11358)	Weighted median	13	0.991109	0.899146	1.09248	0.857347
ebi-a-GCST90017052	ebi-a-GCST006414	Atrial fibrillation || id:ebi-a-GCST006414	Gut microbiota abundance (genus Ruminococcaceae NK4A214 group id.11358)	Inverse variance weighted	13	0.99879	0.932181	1.07016	0.972567
ebi-a-GCST90017052	ebi-a-GCST006414	Atrial fibrillation || id:ebi-a-GCST006414	Gut microbiota abundance (genus Ruminococcaceae NK4A214 group id.11358)	Simple mode	13	1.11282	0.923067	1.34159	0.284332
ebi-a-GCST90017052	ebi-a-GCST006414	Atrial fibrillation || id:ebi-a-GCST006414	Gut microbiota abundance (genus Ruminococcaceae NK4A214 group id.11358)	Weighted mode	13	1.10961	0.938036	1.31258	0.248237
ebi-a-GCST90017053	ebi-a-GCST006414	Atrial fibrillation || id:ebi-a-GCST006414	Gut microbiota abundance (genus Ruminococcaceae UCG002 id.11360)	MR Egger	22	0.927442	0.769494	1.11781	0.43835
ebi-a-GCST90017053	ebi-a-GCST006414	Atrial fibrillation || id:ebi-a-GCST006414	Gut microbiota abundance (genus Ruminococcaceae UCG002 id.11360)	Weighted median	22	0.960095	0.891406	1.03408	0.282258
ebi-a-GCST90017053	ebi-a-GCST006414	Atrial fibrillation || id:ebi-a-GCST006414	Gut microbiota abundance (genus Ruminococcaceae UCG002 id.11360)	Inverse variance weighted	22	1.03391	0.966016	1.10658	0.335903
ebi-a-GCST90017053	ebi-a-GCST006414	Atrial fibrillation || id:ebi-a-GCST006414	Gut microbiota abundance (genus Ruminococcaceae UCG002 id.11360)	Simple mode	22	0.934592	0.811861	1.07588	0.35701
ebi-a-GCST90017053	ebi-a-GCST006414	Atrial fibrillation || id:ebi-a-GCST006414	Gut microbiota abundance (genus Ruminococcaceae UCG002 id.11360)	Weighted mode	22	0.950646	0.842365	1.07285	0.421233
ebi-a-GCST90017054	ebi-a-GCST006414	Atrial fibrillation || id:ebi-a-GCST006414	Gut microbiota abundance (genus Ruminococcaceae UCG003 id.11361)	MR Egger	12	0.926918	0.68863	1.24766	0.627516
ebi-a-GCST90017054	ebi-a-GCST006414	Atrial fibrillation || id:ebi-a-GCST006414	Gut microbiota abundance (genus Ruminococcaceae UCG003 id.11361)	Weighted median	12	0.981703	0.887295	1.08616	0.720375
ebi-a-GCST90017054	ebi-a-GCST006414	Atrial fibrillation || id:ebi-a-GCST006414	Gut microbiota abundance (genus Ruminococcaceae UCG003 id.11361)	Inverse variance weighted	12	1.03208	0.943346	1.12916	0.491173
ebi-a-GCST90017054	ebi-a-GCST006414	Atrial fibrillation || id:ebi-a-GCST006414	Gut microbiota abundance (genus Ruminococcaceae UCG003 id.11361)	Simple mode	12	0.938863	0.773933	1.13894	0.535241
ebi-a-GCST90017054	ebi-a-GCST006414	Atrial fibrillation || id:ebi-a-GCST006414	Gut microbiota abundance (genus Ruminococcaceae UCG003 id.11361)	Weighted mode	12	0.931748	0.796377	1.09013	0.396335
ebi-a-GCST90017055	ebi-a-GCST006414	Atrial fibrillation || id:ebi-a-GCST006414	Gut microbiota abundance (genus Ruminococcaceae UCG004 id.11362)	MR Egger	11	0.962369	0.611449	1.51469	0.872013
ebi-a-GCST90017055	ebi-a-GCST006414	Atrial fibrillation || id:ebi-a-GCST006414	Gut microbiota abundance (genus Ruminococcaceae UCG004 id.11362)	Weighted median	11	0.995296	0.917041	1.08023	0.910136
ebi-a-GCST90017055	ebi-a-GCST006414	Atrial fibrillation || id:ebi-a-GCST006414	Gut microbiota abundance (genus Ruminococcaceae UCG004 id.11362)	Inverse variance weighted	11	0.950032	0.877354	1.02873	0.206802
ebi-a-GCST90017055	ebi-a-GCST006414	Atrial fibrillation || id:ebi-a-GCST006414	Gut microbiota abundance (genus Ruminococcaceae UCG004 id.11362)	Simple mode	11	1.01471	0.896669	1.14829	0.821657
ebi-a-GCST90017055	ebi-a-GCST006414	Atrial fibrillation || id:ebi-a-GCST006414	Gut microbiota abundance (genus Ruminococcaceae UCG004 id.11362)	Weighted mode	11	1.00315	0.889937	1.13077	0.959913
ebi-a-GCST90017056	ebi-a-GCST006414	Atrial fibrillation || id:ebi-a-GCST006414	Gut microbiota abundance (genus Ruminococcaceae UCG005 id.11363)	MR Egger	14	0.933482	0.771927	1.12885	0.491299
ebi-a-GCST90017056	ebi-a-GCST006414	Atrial fibrillation || id:ebi-a-GCST006414	Gut microbiota abundance (genus Ruminococcaceae UCG005 id.11363)	Weighted median	14	1.00111	0.91929	1.09022	0.979574
ebi-a-GCST90017056	ebi-a-GCST006414	Atrial fibrillation || id:ebi-a-GCST006414	Gut microbiota abundance (genus Ruminococcaceae UCG005 id.11363)	Inverse variance weighted	14	1.03218	0.965719	1.10321	0.350979
ebi-a-GCST90017056	ebi-a-GCST006414	Atrial fibrillation || id:ebi-a-GCST006414	Gut microbiota abundance (genus Ruminococcaceae UCG005 id.11363)	Simple mode	14	0.967052	0.848238	1.10251	0.6248
ebi-a-GCST90017056	ebi-a-GCST006414	Atrial fibrillation || id:ebi-a-GCST006414	Gut microbiota abundance (genus Ruminococcaceae UCG005 id.11363)	Weighted mode	14	0.973531	0.854456	1.1092	0.69349
ebi-a-GCST90017057	ebi-a-GCST006414	Atrial fibrillation || id:ebi-a-GCST006414	Gut microbiota abundance (genus Ruminococcaceae UCG009 id.11366)	MR Egger	12	0.92634	0.72275	1.18728	0.559118
ebi-a-GCST90017057	ebi-a-GCST006414	Atrial fibrillation || id:ebi-a-GCST006414	Gut microbiota abundance (genus Ruminococcaceae UCG009 id.11366)	Weighted median	12	1.01002	0.944104	1.08054	0.772149
ebi-a-GCST90017057	ebi-a-GCST006414	Atrial fibrillation || id:ebi-a-GCST006414	Gut microbiota abundance (genus Ruminococcaceae UCG009 id.11366)	Inverse variance weighted	12	1.00036	0.947274	1.05642	0.989685
ebi-a-GCST90017057	ebi-a-GCST006414	Atrial fibrillation || id:ebi-a-GCST006414	Gut microbiota abundance (genus Ruminococcaceae UCG009 id.11366)	Simple mode	12	1.00448	0.8946	1.12786	0.941038
ebi-a-GCST90017057	ebi-a-GCST006414	Atrial fibrillation || id:ebi-a-GCST006414	Gut microbiota abundance (genus Ruminococcaceae UCG009 id.11366)	Weighted mode	12	1.00448	0.896995	1.12485	0.939648
ebi-a-GCST90017058	ebi-a-GCST006414	Atrial fibrillation || id:ebi-a-GCST006414	Gut microbiota abundance (genus Ruminococcaceae UCG010 id.11367)	MR Egger	6	0.986266	0.728294	1.33561	0.933066
ebi-a-GCST90017058	ebi-a-GCST006414	Atrial fibrillation || id:ebi-a-GCST006414	Gut microbiota abundance (genus Ruminococcaceae UCG010 id.11367)	Weighted median	6	0.996051	0.889721	1.11509	0.945225
ebi-a-GCST90017058	ebi-a-GCST006414	Atrial fibrillation || id:ebi-a-GCST006414	Gut microbiota abundance (genus Ruminococcaceae UCG010 id.11367)	Inverse variance weighted	6	0.999926	0.914386	1.09347	0.998705
ebi-a-GCST90017058	ebi-a-GCST006414	Atrial fibrillation || id:ebi-a-GCST006414	Gut microbiota abundance (genus Ruminococcaceae UCG010 id.11367)	Simple mode	6	0.988819	0.851674	1.14805	0.888419
ebi-a-GCST90017058	ebi-a-GCST006414	Atrial fibrillation || id:ebi-a-GCST006414	Gut microbiota abundance (genus Ruminococcaceae UCG010 id.11367)	Weighted mode	6	0.992089	0.850448	1.15732	0.923434
ebi-a-GCST90017059	ebi-a-GCST006414	Atrial fibrillation || id:ebi-a-GCST006414	Gut microbiota abundance (genus Ruminococcaceae UCG011 id.11368)	MR Egger	8	0.95125	0.766402	1.18068	0.666224
ebi-a-GCST90017059	ebi-a-GCST006414	Atrial fibrillation || id:ebi-a-GCST006414	Gut microbiota abundance (genus Ruminococcaceae UCG011 id.11368)	Weighted median	8	0.971854	0.920527	1.02604	0.302404
ebi-a-GCST90017059	ebi-a-GCST006414	Atrial fibrillation || id:ebi-a-GCST006414	Gut microbiota abundance (genus Ruminococcaceae UCG011 id.11368)	Inverse variance weighted	8	0.9812	0.941159	1.02294	0.371944
ebi-a-GCST90017059	ebi-a-GCST006414	Atrial fibrillation || id:ebi-a-GCST006414	Gut microbiota abundance (genus Ruminococcaceae UCG011 id.11368)	Simple mode	8	0.964975	0.879507	1.05875	0.475716
ebi-a-GCST90017059	ebi-a-GCST006414	Atrial fibrillation || id:ebi-a-GCST006414	Gut microbiota abundance (genus Ruminococcaceae UCG011 id.11368)	Weighted mode	8	0.966304	0.890596	1.04845	0.437415
ebi-a-GCST90017060	ebi-a-GCST006414	Atrial fibrillation || id:ebi-a-GCST006414	Gut microbiota abundance (genus Ruminococcaceae UCG013 id.11370)	MR Egger	12	0.967091	0.798614	1.17111	0.738957
ebi-a-GCST90017060	ebi-a-GCST006414	Atrial fibrillation || id:ebi-a-GCST006414	Gut microbiota abundance (genus Ruminococcaceae UCG013 id.11370)	Weighted median	12	0.988764	0.900233	1.086	0.813355
ebi-a-GCST90017060	ebi-a-GCST006414	Atrial fibrillation || id:ebi-a-GCST006414	Gut microbiota abundance (genus Ruminococcaceae UCG013 id.11370)	Inverse variance weighted	12	1.01942	0.950904	1.09287	0.58792
ebi-a-GCST90017060	ebi-a-GCST006414	Atrial fibrillation || id:ebi-a-GCST006414	Gut microbiota abundance (genus Ruminococcaceae UCG013 id.11370)	Simple mode	12	0.989648	0.861694	1.1366	0.885543
ebi-a-GCST90017060	ebi-a-GCST006414	Atrial fibrillation || id:ebi-a-GCST006414	Gut microbiota abundance (genus Ruminococcaceae UCG013 id.11370)	Weighted mode	12	0.988801	0.864773	1.13062	0.872174
ebi-a-GCST90017061	ebi-a-GCST006414	Atrial fibrillation || id:ebi-a-GCST006414	Gut microbiota abundance (genus Ruminococcaceae UCG014 id.11371)	MR Egger	11	0.967951	0.771701	1.21411	0.784494
ebi-a-GCST90017061	ebi-a-GCST006414	Atrial fibrillation || id:ebi-a-GCST006414	Gut microbiota abundance (genus Ruminococcaceae UCG014 id.11371)	Weighted median	11	1.01158	0.91847	1.11412	0.815273
ebi-a-GCST90017061	ebi-a-GCST006414	Atrial fibrillation || id:ebi-a-GCST006414	Gut microbiota abundance (genus Ruminococcaceae UCG014 id.11371)	Inverse variance weighted	11	1.04366	0.964171	1.1297	0.290378
ebi-a-GCST90017061	ebi-a-GCST006414	Atrial fibrillation || id:ebi-a-GCST006414	Gut microbiota abundance (genus Ruminococcaceae UCG014 id.11371)	Simple mode	11	1.01452	0.880854	1.16846	0.845529
ebi-a-GCST90017061	ebi-a-GCST006414	Atrial fibrillation || id:ebi-a-GCST006414	Gut microbiota abundance (genus Ruminococcaceae UCG014 id.11371)	Weighted mode	11	1.01452	0.893597	1.1518	0.828346
ebi-a-GCST90017062	ebi-a-GCST006414	Atrial fibrillation || id:ebi-a-GCST006414	Gut microbiota abundance (genus Ruminococcus1 id.11373)	MR Egger	10	0.952583	0.767801	1.18184	0.670526
ebi-a-GCST90017062	ebi-a-GCST006414	Atrial fibrillation || id:ebi-a-GCST006414	Gut microbiota abundance (genus Ruminococcus1 id.11373)	Weighted median	10	0.959337	0.865348	1.06353	0.430052
ebi-a-GCST90017062	ebi-a-GCST006414	Atrial fibrillation || id:ebi-a-GCST006414	Gut microbiota abundance (genus Ruminococcus1 id.11373)	Inverse variance weighted	10	1.01323	0.937094	1.09556	0.741516
ebi-a-GCST90017062	ebi-a-GCST006414	Atrial fibrillation || id:ebi-a-GCST006414	Gut microbiota abundance (genus Ruminococcus1 id.11373)	Simple mode	10	0.944467	0.804993	1.10811	0.501122
ebi-a-GCST90017062	ebi-a-GCST006414	Atrial fibrillation || id:ebi-a-GCST006414	Gut microbiota abundance (genus Ruminococcus1 id.11373)	Weighted mode	10	0.944467	0.804971	1.10814	0.501192
ebi-a-GCST90017063	ebi-a-GCST006414	Atrial fibrillation || id:ebi-a-GCST006414	Gut microbiota abundance (genus Ruminococcus2 id.11374)	MR Egger	15	0.867524	0.729375	1.03184	0.132317
ebi-a-GCST90017063	ebi-a-GCST006414	Atrial fibrillation || id:ebi-a-GCST006414	Gut microbiota abundance (genus Ruminococcus2 id.11374)	Weighted median	15	0.957643	0.877787	1.04476	0.329929
ebi-a-GCST90017063	ebi-a-GCST006414	Atrial fibrillation || id:ebi-a-GCST006414	Gut microbiota abundance (genus Ruminococcus2 id.11374)	Inverse variance weighted	15	0.990027	0.925681	1.05885	0.770032
ebi-a-GCST90017063	ebi-a-GCST006414	Atrial fibrillation || id:ebi-a-GCST006414	Gut microbiota abundance (genus Ruminococcus2 id.11374)	Simple mode	15	0.943629	0.800412	1.11247	0.500932
ebi-a-GCST90017063	ebi-a-GCST006414	Atrial fibrillation || id:ebi-a-GCST006414	Gut microbiota abundance (genus Ruminococcus2 id.11374)	Weighted mode	15	0.938482	0.817027	1.07799	0.384408
ebi-a-GCST90017064	ebi-a-GCST006414	Atrial fibrillation || id:ebi-a-GCST006414	Gut microbiota abundance (genus Ruminococcus gauvreauii group id.11342)	MR Egger	12	1.11812	0.793653	1.57524	0.53753
ebi-a-GCST90017064	ebi-a-GCST006414	Atrial fibrillation || id:ebi-a-GCST006414	Gut microbiota abundance (genus Ruminococcus gauvreauii group id.11342)	Weighted median	12	0.990248	0.903448	1.08539	0.834162
ebi-a-GCST90017064	ebi-a-GCST006414	Atrial fibrillation || id:ebi-a-GCST006414	Gut microbiota abundance (genus Ruminococcus gauvreauii group id.11342)	Inverse variance weighted	12	1.01433	0.940892	1.0935	0.710581
ebi-a-GCST90017064	ebi-a-GCST006414	Atrial fibrillation || id:ebi-a-GCST006414	Gut microbiota abundance (genus Ruminococcus gauvreauii group id.11342)	Simple mode	12	0.990911	0.848201	1.15763	0.91046
ebi-a-GCST90017064	ebi-a-GCST006414	Atrial fibrillation || id:ebi-a-GCST006414	Gut microbiota abundance (genus Ruminococcus gauvreauii group id.11342)	Weighted mode	12	0.990911	0.854848	1.14863	0.905753
ebi-a-GCST90017065	ebi-a-GCST006414	Atrial fibrillation || id:ebi-a-GCST006414	Gut microbiota abundance (genus Ruminococcus gnavus group id.14376)	MR Egger	12	0.806783	0.654474	0.994536	0.0720148
ebi-a-GCST90017065	ebi-a-GCST006414	Atrial fibrillation || id:ebi-a-GCST006414	Gut microbiota abundance (genus Ruminococcus gnavus group id.14376)	Weighted median	12	0.956717	0.901567	1.01524	0.144092
ebi-a-GCST90017065	ebi-a-GCST006414	Atrial fibrillation || id:ebi-a-GCST006414	Gut microbiota abundance (genus Ruminococcus gnavus group id.14376)	Inverse variance weighted	12	0.947911	0.905563	0.99224	0.0217855
ebi-a-GCST90017065	ebi-a-GCST006414	Atrial fibrillation || id:ebi-a-GCST006414	Gut microbiota abundance (genus Ruminococcus gnavus group id.14376)	Simple mode	12	0.984965	0.888222	1.09225	0.779297
ebi-a-GCST90017065	ebi-a-GCST006414	Atrial fibrillation || id:ebi-a-GCST006414	Gut microbiota abundance (genus Ruminococcus gnavus group id.14376)	Weighted mode	12	0.983143	0.896737	1.07787	0.724046
ebi-a-GCST90017066	ebi-a-GCST006414	Atrial fibrillation || id:ebi-a-GCST006414	Gut microbiota abundance (genus Ruminococcus torques group id.14377)	MR Egger	9	0.877475	0.707744	1.08791	0.272194
ebi-a-GCST90017066	ebi-a-GCST006414	Atrial fibrillation || id:ebi-a-GCST006414	Gut microbiota abundance (genus Ruminococcus torques group id.14377)	Weighted median	9	0.93816	0.84745	1.03858	0.218557
ebi-a-GCST90017066	ebi-a-GCST006414	Atrial fibrillation || id:ebi-a-GCST006414	Gut microbiota abundance (genus Ruminococcus torques group id.14377)	Inverse variance weighted	9	1.0022	0.923411	1.0877	0.958113
ebi-a-GCST90017066	ebi-a-GCST006414	Atrial fibrillation || id:ebi-a-GCST006414	Gut microbiota abundance (genus Ruminococcus torques group id.14377)	Simple mode	9	0.954858	0.810362	1.12512	0.596175
ebi-a-GCST90017066	ebi-a-GCST006414	Atrial fibrillation || id:ebi-a-GCST006414	Gut microbiota abundance (genus Ruminococcus torques group id.14377)	Weighted mode	9	0.933513	0.80466	1.083	0.390484
ebi-a-GCST90017067	ebi-a-GCST006414	Atrial fibrillation || id:ebi-a-GCST006414	Gut microbiota abundance (genus Sellimonas id.14369)	MR Egger	9	0.964662	0.702095	1.32542	0.83069
ebi-a-GCST90017067	ebi-a-GCST006414	Atrial fibrillation || id:ebi-a-GCST006414	Gut microbiota abundance (genus Sellimonas id.14369)	Weighted median	9	0.988591	0.933824	1.04657	0.693114
ebi-a-GCST90017067	ebi-a-GCST006414	Atrial fibrillation || id:ebi-a-GCST006414	Gut microbiota abundance (genus Sellimonas id.14369)	Inverse variance weighted	9	1.00311	0.953117	1.05571	0.905372
ebi-a-GCST90017067	ebi-a-GCST006414	Atrial fibrillation || id:ebi-a-GCST006414	Gut microbiota abundance (genus Sellimonas id.14369)	Simple mode	9	0.963628	0.881291	1.05366	0.439725
ebi-a-GCST90017067	ebi-a-GCST006414	Atrial fibrillation || id:ebi-a-GCST006414	Gut microbiota abundance (genus Sellimonas id.14369)	Weighted mode	9	0.963628	0.880251	1.0549	0.445492
ebi-a-GCST90017068	ebi-a-GCST006414	Atrial fibrillation || id:ebi-a-GCST006414	Gut microbiota abundance (genus Senegalimassilia id.11160)	MR Egger	5	0.871522	0.676154	1.12334	0.366196
ebi-a-GCST90017068	ebi-a-GCST006414	Atrial fibrillation || id:ebi-a-GCST006414	Gut microbiota abundance (genus Senegalimassilia id.11160)	Weighted median	5	0.970078	0.882118	1.06681	0.531029
ebi-a-GCST90017068	ebi-a-GCST006414	Atrial fibrillation || id:ebi-a-GCST006414	Gut microbiota abundance (genus Senegalimassilia id.11160)	Inverse variance weighted	5	0.964622	0.896443	1.03799	0.335494
ebi-a-GCST90017068	ebi-a-GCST006414	Atrial fibrillation || id:ebi-a-GCST006414	Gut microbiota abundance (genus Senegalimassilia id.11160)	Simple mode	5	0.993497	0.873234	1.13032	0.925819
ebi-a-GCST90017068	ebi-a-GCST006414	Atrial fibrillation || id:ebi-a-GCST006414	Gut microbiota abundance (genus Senegalimassilia id.11160)	Weighted mode	5	0.985584	0.870207	1.11626	0.830392
ebi-a-GCST90017069	ebi-a-GCST006414	Atrial fibrillation || id:ebi-a-GCST006414	Gut microbiota abundance (genus Slackia id.825)	MR Egger	6	1.17815	0.804621	1.72507	0.446858
ebi-a-GCST90017069	ebi-a-GCST006414	Atrial fibrillation || id:ebi-a-GCST006414	Gut microbiota abundance (genus Slackia id.825)	Weighted median	6	0.977662	0.904584	1.05664	0.56872
ebi-a-GCST90017069	ebi-a-GCST006414	Atrial fibrillation || id:ebi-a-GCST006414	Gut microbiota abundance (genus Slackia id.825)	Inverse variance weighted	6	0.996797	0.935093	1.06257	0.921619
ebi-a-GCST90017069	ebi-a-GCST006414	Atrial fibrillation || id:ebi-a-GCST006414	Gut microbiota abundance (genus Slackia id.825)	Simple mode	6	0.968577	0.872645	1.07506	0.574678
ebi-a-GCST90017069	ebi-a-GCST006414	Atrial fibrillation || id:ebi-a-GCST006414	Gut microbiota abundance (genus Slackia id.825)	Weighted mode	6	0.969589	0.870219	1.08031	0.599765
ebi-a-GCST90017070	ebi-a-GCST006414	Atrial fibrillation || id:ebi-a-GCST006414	Gut microbiota abundance (genus Streptococcus id.1853)	MR Egger	15	1.05116	0.785221	1.40718	0.742757
ebi-a-GCST90017070	ebi-a-GCST006414	Atrial fibrillation || id:ebi-a-GCST006414	Gut microbiota abundance (genus Streptococcus id.1853)	Weighted median	15	1.062	0.96577	1.16781	0.214512
ebi-a-GCST90017070	ebi-a-GCST006414	Atrial fibrillation || id:ebi-a-GCST006414	Gut microbiota abundance (genus Streptococcus id.1853)	Inverse variance weighted	15	1.08934	1.00835	1.17683	0.0299276
ebi-a-GCST90017070	ebi-a-GCST006414	Atrial fibrillation || id:ebi-a-GCST006414	Gut microbiota abundance (genus Streptococcus id.1853)	Simple mode	15	1.02728	0.861759	1.2246	0.768385
ebi-a-GCST90017070	ebi-a-GCST006414	Atrial fibrillation || id:ebi-a-GCST006414	Gut microbiota abundance (genus Streptococcus id.1853)	Weighted mode	15	1.03728	0.886393	1.21386	0.655095
ebi-a-GCST90017071	ebi-a-GCST006414	Atrial fibrillation || id:ebi-a-GCST006414	Gut microbiota abundance (genus Subdoligranulum id.2070)	MR Egger	11	1.10925	0.817735	1.50469	0.521803
ebi-a-GCST90017071	ebi-a-GCST006414	Atrial fibrillation || id:ebi-a-GCST006414	Gut microbiota abundance (genus Subdoligranulum id.2070)	Weighted median	11	1.00758	0.901151	1.12659	0.894487
ebi-a-GCST90017071	ebi-a-GCST006414	Atrial fibrillation || id:ebi-a-GCST006414	Gut microbiota abundance (genus Subdoligranulum id.2070)	Inverse variance weighted	11	1.02209	0.912507	1.14483	0.70571
ebi-a-GCST90017071	ebi-a-GCST006414	Atrial fibrillation || id:ebi-a-GCST006414	Gut microbiota abundance (genus Subdoligranulum id.2070)	Simple mode	11	0.994688	0.844324	1.17183	0.950471
ebi-a-GCST90017071	ebi-a-GCST006414	Atrial fibrillation || id:ebi-a-GCST006414	Gut microbiota abundance (genus Subdoligranulum id.2070)	Weighted mode	11	1.00807	0.871414	1.16616	0.916026
ebi-a-GCST90017072	ebi-a-GCST006414	Atrial fibrillation || id:ebi-a-GCST006414	Gut microbiota abundance (genus Sutterella id.2896)	MR Egger	12	0.807411	0.588498	1.10776	0.214402
ebi-a-GCST90017072	ebi-a-GCST006414	Atrial fibrillation || id:ebi-a-GCST006414	Gut microbiota abundance (genus Sutterella id.2896)	Weighted median	12	0.979402	0.892585	1.07466	0.660302
ebi-a-GCST90017072	ebi-a-GCST006414	Atrial fibrillation || id:ebi-a-GCST006414	Gut microbiota abundance (genus Sutterella id.2896)	Inverse variance weighted	12	1.00606	0.941989	1.07449	0.857126
ebi-a-GCST90017072	ebi-a-GCST006414	Atrial fibrillation || id:ebi-a-GCST006414	Gut microbiota abundance (genus Sutterella id.2896)	Simple mode	12	0.960949	0.821611	1.12392	0.62803
ebi-a-GCST90017072	ebi-a-GCST006414	Atrial fibrillation || id:ebi-a-GCST006414	Gut microbiota abundance (genus Sutterella id.2896)	Weighted mode	12	0.952411	0.819269	1.10719	0.538639
ebi-a-GCST90017073	ebi-a-GCST006414	Atrial fibrillation || id:ebi-a-GCST006414	Gut microbiota abundance (genus Terrisporobacter id.11348)	MR Egger	5	1.01889	0.836253	1.2414	0.864571
ebi-a-GCST90017073	ebi-a-GCST006414	Atrial fibrillation || id:ebi-a-GCST006414	Gut microbiota abundance (genus Terrisporobacter id.11348)	Weighted median	5	0.973085	0.889903	1.06404	0.549548
ebi-a-GCST90017073	ebi-a-GCST006414	Atrial fibrillation || id:ebi-a-GCST006414	Gut microbiota abundance (genus Terrisporobacter id.11348)	Inverse variance weighted	5	0.944289	0.880916	1.01222	0.105813
ebi-a-GCST90017073	ebi-a-GCST006414	Atrial fibrillation || id:ebi-a-GCST006414	Gut microbiota abundance (genus Terrisporobacter id.11348)	Simple mode	5	0.988482	0.873	1.11924	0.863868
ebi-a-GCST90017073	ebi-a-GCST006414	Atrial fibrillation || id:ebi-a-GCST006414	Gut microbiota abundance (genus Terrisporobacter id.11348)	Weighted mode	5	0.984015	0.882353	1.09739	0.786497
ebi-a-GCST90017074	ebi-a-GCST006414	Atrial fibrillation || id:ebi-a-GCST006414	Gut microbiota abundance (genus Turicibacter id.2162)	MR Egger	10	0.75328	0.5515	1.02889	0.112781
ebi-a-GCST90017074	ebi-a-GCST006414	Atrial fibrillation || id:ebi-a-GCST006414	Gut microbiota abundance (genus Turicibacter id.2162)	Weighted median	10	0.961212	0.88526	1.04368	0.346197
ebi-a-GCST90017074	ebi-a-GCST006414	Atrial fibrillation || id:ebi-a-GCST006414	Gut microbiota abundance (genus Turicibacter id.2162)	Inverse variance weighted	10	0.95892	0.886762	1.03695	0.293281
ebi-a-GCST90017074	ebi-a-GCST006414	Atrial fibrillation || id:ebi-a-GCST006414	Gut microbiota abundance (genus Turicibacter id.2162)	Simple mode	10	0.948035	0.822679	1.09249	0.479617
ebi-a-GCST90017074	ebi-a-GCST006414	Atrial fibrillation || id:ebi-a-GCST006414	Gut microbiota abundance (genus Turicibacter id.2162)	Weighted mode	10	0.950948	0.816509	1.10752	0.533932
ebi-a-GCST90017075	ebi-a-GCST006414	Atrial fibrillation || id:ebi-a-GCST006414	Gut microbiota abundance (genus Tyzzerella3 id.11335)	MR Egger	13	1.17861	0.892316	1.55677	0.271582
ebi-a-GCST90017075	ebi-a-GCST006414	Atrial fibrillation || id:ebi-a-GCST006414	Gut microbiota abundance (genus Tyzzerella3 id.11335)	Weighted median	13	0.99869	0.942923	1.05776	0.964346
ebi-a-GCST90017075	ebi-a-GCST006414	Atrial fibrillation || id:ebi-a-GCST006414	Gut microbiota abundance (genus Tyzzerella3 id.11335)	Inverse variance weighted	13	0.984565	0.93482	1.03696	0.556483
ebi-a-GCST90017075	ebi-a-GCST006414	Atrial fibrillation || id:ebi-a-GCST006414	Gut microbiota abundance (genus Tyzzerella3 id.11335)	Simple mode	13	0.99045	0.887628	1.10518	0.866618
ebi-a-GCST90017075	ebi-a-GCST006414	Atrial fibrillation || id:ebi-a-GCST006414	Gut microbiota abundance (genus Tyzzerella3 id.11335)	Weighted mode	13	0.977883	0.887582	1.07737	0.65902
ebi-a-GCST90017088	ebi-a-GCST006414	Atrial fibrillation || id:ebi-a-GCST006414	Gut microbiota abundance (genus Veillonella id.2198)	MR Egger	8	0.805833	0.525506	1.2357	0.360528
ebi-a-GCST90017088	ebi-a-GCST006414	Atrial fibrillation || id:ebi-a-GCST006414	Gut microbiota abundance (genus Veillonella id.2198)	Weighted median	8	0.997119	0.904274	1.0995	0.953868
ebi-a-GCST90017088	ebi-a-GCST006414	Atrial fibrillation || id:ebi-a-GCST006414	Gut microbiota abundance (genus Veillonella id.2198)	Inverse variance weighted	8	0.987695	0.919963	1.06041	0.732664
ebi-a-GCST90017088	ebi-a-GCST006414	Atrial fibrillation || id:ebi-a-GCST006414	Gut microbiota abundance (genus Veillonella id.2198)	Simple mode	8	0.995087	0.862308	1.14831	0.948143
ebi-a-GCST90017088	ebi-a-GCST006414	Atrial fibrillation || id:ebi-a-GCST006414	Gut microbiota abundance (genus Veillonella id.2198)	Weighted mode	8	0.989709	0.860861	1.13784	0.888526
ebi-a-GCST90017089	ebi-a-GCST006414	Atrial fibrillation || id:ebi-a-GCST006414	Gut microbiota abundance (genus Victivallis id.2256)	MR Egger	10	0.895913	0.682143	1.17667	0.452164
ebi-a-GCST90017089	ebi-a-GCST006414	Atrial fibrillation || id:ebi-a-GCST006414	Gut microbiota abundance (genus Victivallis id.2256)	Weighted median	10	1.01131	0.961174	1.06406	0.664596
ebi-a-GCST90017089	ebi-a-GCST006414	Atrial fibrillation || id:ebi-a-GCST006414	Gut microbiota abundance (genus Victivallis id.2256)	Inverse variance weighted	10	1.03836	1.00106	1.07704	0.0436999
ebi-a-GCST90017089	ebi-a-GCST006414	Atrial fibrillation || id:ebi-a-GCST006414	Gut microbiota abundance (genus Victivallis id.2256)	Simple mode	10	1.00058	0.924425	1.08302	0.988799
ebi-a-GCST90017089	ebi-a-GCST006414	Atrial fibrillation || id:ebi-a-GCST006414	Gut microbiota abundance (genus Victivallis id.2256)	Weighted mode	10	0.999571	0.926362	1.07857	0.991425
ebi-a-GCST90017090	ebi-a-GCST006414	Atrial fibrillation || id:ebi-a-GCST006414	Gut microbiota abundance (order Actinomycetales id.420)	MR Egger	5	0.919736	0.755898	1.11908	0.464546
ebi-a-GCST90017090	ebi-a-GCST006414	Atrial fibrillation || id:ebi-a-GCST006414	Gut microbiota abundance (order Actinomycetales id.420)	Weighted median	5	1.05085	0.957816	1.15293	0.294287
ebi-a-GCST90017090	ebi-a-GCST006414	Atrial fibrillation || id:ebi-a-GCST006414	Gut microbiota abundance (order Actinomycetales id.420)	Inverse variance weighted	5	1.03082	0.956301	1.11115	0.427824
ebi-a-GCST90017090	ebi-a-GCST006414	Atrial fibrillation || id:ebi-a-GCST006414	Gut microbiota abundance (order Actinomycetales id.420)	Simple mode	5	1.05652	0.932253	1.19735	0.437707
ebi-a-GCST90017090	ebi-a-GCST006414	Atrial fibrillation || id:ebi-a-GCST006414	Gut microbiota abundance (order Actinomycetales id.420)	Weighted mode	5	1.05652	0.922294	1.21028	0.472111
ebi-a-GCST90017091	ebi-a-GCST006414	Atrial fibrillation || id:ebi-a-GCST006414	Gut microbiota abundance (order Bacillales id.1674)	MR Egger	9	1.03924	0.866074	1.24704	0.691323
ebi-a-GCST90017091	ebi-a-GCST006414	Atrial fibrillation || id:ebi-a-GCST006414	Gut microbiota abundance (order Bacillales id.1674)	Weighted median	9	1.01774	0.966104	1.07214	0.507974
ebi-a-GCST90017091	ebi-a-GCST006414	Atrial fibrillation || id:ebi-a-GCST006414	Gut microbiota abundance (order Bacillales id.1674)	Inverse variance weighted	9	1.01386	0.975854	1.05335	0.480098
ebi-a-GCST90017091	ebi-a-GCST006414	Atrial fibrillation || id:ebi-a-GCST006414	Gut microbiota abundance (order Bacillales id.1674)	Simple mode	9	1.02749	0.946851	1.11501	0.533659
ebi-a-GCST90017091	ebi-a-GCST006414	Atrial fibrillation || id:ebi-a-GCST006414	Gut microbiota abundance (order Bacillales id.1674)	Weighted mode	9	1.02221	0.948413	1.10175	0.581386
ebi-a-GCST90017092	ebi-a-GCST006414	Atrial fibrillation || id:ebi-a-GCST006414	Gut microbiota abundance (order Bacteroidales id.913)	MR Egger	15	0.953037	0.815278	1.11407	0.556325
ebi-a-GCST90017092	ebi-a-GCST006414	Atrial fibrillation || id:ebi-a-GCST006414	Gut microbiota abundance (order Bacteroidales id.913)	Weighted median	15	0.995728	0.908994	1.09074	0.926646
ebi-a-GCST90017092	ebi-a-GCST006414	Atrial fibrillation || id:ebi-a-GCST006414	Gut microbiota abundance (order Bacteroidales id.913)	Inverse variance weighted	15	1.00548	0.932434	1.08424	0.887121
ebi-a-GCST90017092	ebi-a-GCST006414	Atrial fibrillation || id:ebi-a-GCST006414	Gut microbiota abundance (order Bacteroidales id.913)	Simple mode	15	1.08462	0.901444	1.30501	0.403933
ebi-a-GCST90017092	ebi-a-GCST006414	Atrial fibrillation || id:ebi-a-GCST006414	Gut microbiota abundance (order Bacteroidales id.913)	Weighted mode	15	0.942442	0.794926	1.11733	0.506012
ebi-a-GCST90017093	ebi-a-GCST006414	Atrial fibrillation || id:ebi-a-GCST006414	Gut microbiota abundance (order Bifidobacteriales id.432)	MR Egger	11	0.863709	0.69097	1.07963	0.230214
ebi-a-GCST90017093	ebi-a-GCST006414	Atrial fibrillation || id:ebi-a-GCST006414	Gut microbiota abundance (order Bifidobacteriales id.432)	Weighted median	11	0.933653	0.853024	1.0219	0.136279
ebi-a-GCST90017093	ebi-a-GCST006414	Atrial fibrillation || id:ebi-a-GCST006414	Gut microbiota abundance (order Bifidobacteriales id.432)	Inverse variance weighted	11	0.915621	0.855105	0.980419	0.0115097
ebi-a-GCST90017093	ebi-a-GCST006414	Atrial fibrillation || id:ebi-a-GCST006414	Gut microbiota abundance (order Bifidobacteriales id.432)	Simple mode	11	0.962931	0.820948	1.12947	0.652505
ebi-a-GCST90017093	ebi-a-GCST006414	Atrial fibrillation || id:ebi-a-GCST006414	Gut microbiota abundance (order Bifidobacteriales id.432)	Weighted mode	11	0.916292	0.802331	1.04644	0.22605
ebi-a-GCST90017094	ebi-a-GCST006414	Atrial fibrillation || id:ebi-a-GCST006414	Gut microbiota abundance (order Burkholderiales id.2874)	MR Egger	11	1.32806	0.923165	1.91053	0.160588
ebi-a-GCST90017094	ebi-a-GCST006414	Atrial fibrillation || id:ebi-a-GCST006414	Gut microbiota abundance (order Burkholderiales id.2874)	Weighted median	11	1.14639	1.02456	1.2827	0.0171621
ebi-a-GCST90017094	ebi-a-GCST006414	Atrial fibrillation || id:ebi-a-GCST006414	Gut microbiota abundance (order Burkholderiales id.2874)	Inverse variance weighted	11	1.07498	0.962543	1.20055	0.199597
ebi-a-GCST90017094	ebi-a-GCST006414	Atrial fibrillation || id:ebi-a-GCST006414	Gut microbiota abundance (order Burkholderiales id.2874)	Simple mode	11	1.17659	0.978479	1.41481	0.114549
ebi-a-GCST90017094	ebi-a-GCST006414	Atrial fibrillation || id:ebi-a-GCST006414	Gut microbiota abundance (order Burkholderiales id.2874)	Weighted mode	11	1.17659	0.984357	1.40637	0.104273
ebi-a-GCST90017095	ebi-a-GCST006414	Atrial fibrillation || id:ebi-a-GCST006414	Gut microbiota abundance (order Clostridiales id.1863)	MR Egger	14	0.965249	0.824909	1.12946	0.666887
ebi-a-GCST90017095	ebi-a-GCST006414	Atrial fibrillation || id:ebi-a-GCST006414	Gut microbiota abundance (order Clostridiales id.1863)	Weighted median	14	0.976107	0.886597	1.07466	0.622161
ebi-a-GCST90017095	ebi-a-GCST006414	Atrial fibrillation || id:ebi-a-GCST006414	Gut microbiota abundance (order Clostridiales id.1863)	Inverse variance weighted	14	0.968872	0.907529	1.03436	0.343325
ebi-a-GCST90017095	ebi-a-GCST006414	Atrial fibrillation || id:ebi-a-GCST006414	Gut microbiota abundance (order Clostridiales id.1863)	Simple mode	14	0.972606	0.82751	1.14314	0.741508
ebi-a-GCST90017095	ebi-a-GCST006414	Atrial fibrillation || id:ebi-a-GCST006414	Gut microbiota abundance (order Clostridiales id.1863)	Weighted mode	14	0.975667	0.868576	1.09596	0.684706
ebi-a-GCST90017096	ebi-a-GCST006414	Atrial fibrillation || id:ebi-a-GCST006414	Gut microbiota abundance (order Coriobacteriales id.810)	MR Egger	14	1.11324	0.691239	1.79287	0.6669
ebi-a-GCST90017096	ebi-a-GCST006414	Atrial fibrillation || id:ebi-a-GCST006414	Gut microbiota abundance (order Coriobacteriales id.810)	Weighted median	14	1.03814	0.93211	1.15624	0.495873
ebi-a-GCST90017096	ebi-a-GCST006414	Atrial fibrillation || id:ebi-a-GCST006414	Gut microbiota abundance (order Coriobacteriales id.810)	Inverse variance weighted	14	1.03358	0.923166	1.15719	0.566676
ebi-a-GCST90017096	ebi-a-GCST006414	Atrial fibrillation || id:ebi-a-GCST006414	Gut microbiota abundance (order Coriobacteriales id.810)	Simple mode	14	1.04157	0.860281	1.26107	0.683138
ebi-a-GCST90017096	ebi-a-GCST006414	Atrial fibrillation || id:ebi-a-GCST006414	Gut microbiota abundance (order Coriobacteriales id.810)	Weighted mode	14	1.02509	0.858812	1.22357	0.788054
ebi-a-GCST90017097	ebi-a-GCST006414	Atrial fibrillation || id:ebi-a-GCST006414	Gut microbiota abundance (order Desulfovibrionales id.3156)	MR Egger	12	1.05775	0.886426	1.26219	0.547376
ebi-a-GCST90017097	ebi-a-GCST006414	Atrial fibrillation || id:ebi-a-GCST006414	Gut microbiota abundance (order Desulfovibrionales id.3156)	Weighted median	12	0.996541	0.907895	1.09384	0.941884
ebi-a-GCST90017097	ebi-a-GCST006414	Atrial fibrillation || id:ebi-a-GCST006414	Gut microbiota abundance (order Desulfovibrionales id.3156)	Inverse variance weighted	12	1.01137	0.947186	1.0799	0.735444
ebi-a-GCST90017097	ebi-a-GCST006414	Atrial fibrillation || id:ebi-a-GCST006414	Gut microbiota abundance (order Desulfovibrionales id.3156)	Simple mode	12	1.00142	0.87283	1.14895	0.984241
ebi-a-GCST90017097	ebi-a-GCST006414	Atrial fibrillation || id:ebi-a-GCST006414	Gut microbiota abundance (order Desulfovibrionales id.3156)	Weighted mode	12	0.995071	0.879144	1.12628	0.939078
ebi-a-GCST90017098	ebi-a-GCST006414	Atrial fibrillation || id:ebi-a-GCST006414	Gut microbiota abundance (order Enterobacteriales id.3468)	MR Egger	7	0.888015	0.380627	2.07177	0.79448
ebi-a-GCST90017098	ebi-a-GCST006414	Atrial fibrillation || id:ebi-a-GCST006414	Gut microbiota abundance (order Enterobacteriales id.3468)	Weighted median	7	0.952376	0.826128	1.09792	0.501255
ebi-a-GCST90017098	ebi-a-GCST006414	Atrial fibrillation || id:ebi-a-GCST006414	Gut microbiota abundance (order Enterobacteriales id.3468)	Inverse variance weighted	7	0.928788	0.81607	1.05708	0.263087
ebi-a-GCST90017098	ebi-a-GCST006414	Atrial fibrillation || id:ebi-a-GCST006414	Gut microbiota abundance (order Enterobacteriales id.3468)	Simple mode	7	0.815777	0.62111	1.07146	0.19358
ebi-a-GCST90017098	ebi-a-GCST006414	Atrial fibrillation || id:ebi-a-GCST006414	Gut microbiota abundance (order Enterobacteriales id.3468)	Weighted mode	7	0.93158	0.734776	1.1811	0.579652
ebi-a-GCST90017099	ebi-a-GCST006414	Atrial fibrillation || id:ebi-a-GCST006414	Gut microbiota abundance (order Erysipelotrichales id.2148)	MR Egger	13	1.07295	0.734719	1.56688	0.722439
ebi-a-GCST90017099	ebi-a-GCST006414	Atrial fibrillation || id:ebi-a-GCST006414	Gut microbiota abundance (order Erysipelotrichales id.2148)	Weighted median	13	1.02547	0.925657	1.13605	0.630199
ebi-a-GCST90017099	ebi-a-GCST006414	Atrial fibrillation || id:ebi-a-GCST006414	Gut microbiota abundance (order Erysipelotrichales id.2148)	Inverse variance weighted	13	1.02613	0.94388	1.11556	0.54506
ebi-a-GCST90017099	ebi-a-GCST006414	Atrial fibrillation || id:ebi-a-GCST006414	Gut microbiota abundance (order Erysipelotrichales id.2148)	Simple mode	13	0.993833	0.819465	1.2053	0.950923
ebi-a-GCST90017099	ebi-a-GCST006414	Atrial fibrillation || id:ebi-a-GCST006414	Gut microbiota abundance (order Erysipelotrichales id.2148)	Weighted mode	13	0.975437	0.810867	1.17341	0.796408
ebi-a-GCST90017100	ebi-a-GCST006414	Atrial fibrillation || id:ebi-a-GCST006414	Gut microbiota abundance (order Gastranaerophilales id.1591)	MR Egger	9	1.00256	0.872741	1.1517	0.972146
ebi-a-GCST90017100	ebi-a-GCST006414	Atrial fibrillation || id:ebi-a-GCST006414	Gut microbiota abundance (order Gastranaerophilales id.1591)	Weighted median	9	0.99525	0.928751	1.06651	0.892651
ebi-a-GCST90017100	ebi-a-GCST006414	Atrial fibrillation || id:ebi-a-GCST006414	Gut microbiota abundance (order Gastranaerophilales id.1591)	Inverse variance weighted	9	0.990451	0.943359	1.03989	0.699467
ebi-a-GCST90017100	ebi-a-GCST006414	Atrial fibrillation || id:ebi-a-GCST006414	Gut microbiota abundance (order Gastranaerophilales id.1591)	Simple mode	9	1.00402	0.90274	1.11666	0.942881
ebi-a-GCST90017100	ebi-a-GCST006414	Atrial fibrillation || id:ebi-a-GCST006414	Gut microbiota abundance (order Gastranaerophilales id.1591)	Weighted mode	9	1.00313	0.906539	1.11001	0.953255
ebi-a-GCST90017101	ebi-a-GCST006414	Atrial fibrillation || id:ebi-a-GCST006414	Gut microbiota abundance (order Lactobacillales id.1800)	MR Egger	15	1.04806	0.890099	1.23405	0.582895
ebi-a-GCST90017101	ebi-a-GCST006414	Atrial fibrillation || id:ebi-a-GCST006414	Gut microbiota abundance (order Lactobacillales id.1800)	Weighted median	15	1.00577	0.916133	1.10418	0.903791
ebi-a-GCST90017101	ebi-a-GCST006414	Atrial fibrillation || id:ebi-a-GCST006414	Gut microbiota abundance (order Lactobacillales id.1800)	Inverse variance weighted	15	0.993634	0.932349	1.05895	0.844116
ebi-a-GCST90017101	ebi-a-GCST006414	Atrial fibrillation || id:ebi-a-GCST006414	Gut microbiota abundance (order Lactobacillales id.1800)	Simple mode	15	0.973103	0.820728	1.15377	0.758296
ebi-a-GCST90017101	ebi-a-GCST006414	Atrial fibrillation || id:ebi-a-GCST006414	Gut microbiota abundance (order Lactobacillales id.1800)	Weighted mode	15	1.0494	0.91069	1.20924	0.515846
ebi-a-GCST90017102	ebi-a-GCST006414	Atrial fibrillation || id:ebi-a-GCST006414	Gut microbiota abundance (order Methanobacteriales id.120)	MR Egger	10	0.92201	0.780537	1.08912	0.367332
ebi-a-GCST90017102	ebi-a-GCST006414	Atrial fibrillation || id:ebi-a-GCST006414	Gut microbiota abundance (order Methanobacteriales id.120)	Weighted median	10	0.992971	0.942392	1.04626	0.79142
ebi-a-GCST90017102	ebi-a-GCST006414	Atrial fibrillation || id:ebi-a-GCST006414	Gut microbiota abundance (order Methanobacteriales id.120)	Inverse variance weighted	10	1.00452	0.964814	1.04586	0.826468
ebi-a-GCST90017102	ebi-a-GCST006414	Atrial fibrillation || id:ebi-a-GCST006414	Gut microbiota abundance (order Methanobacteriales id.120)	Simple mode	10	0.956774	0.865675	1.05746	0.409192
ebi-a-GCST90017102	ebi-a-GCST006414	Atrial fibrillation || id:ebi-a-GCST006414	Gut microbiota abundance (order Methanobacteriales id.120)	Weighted mode	10	0.959708	0.86715	1.06215	0.447176
ebi-a-GCST90017103	ebi-a-GCST006414	Atrial fibrillation || id:ebi-a-GCST006414	Gut microbiota abundance (order Mollicutes RF9 id.11579)	MR Egger	12	1.08234	0.909365	1.28821	0.394073
ebi-a-GCST90017103	ebi-a-GCST006414	Atrial fibrillation || id:ebi-a-GCST006414	Gut microbiota abundance (order Mollicutes RF9 id.11579)	Weighted median	12	0.987762	0.913431	1.06814	0.757719
ebi-a-GCST90017103	ebi-a-GCST006414	Atrial fibrillation || id:ebi-a-GCST006414	Gut microbiota abundance (order Mollicutes RF9 id.11579)	Inverse variance weighted	12	1.01369	0.95707	1.07366	0.642872
ebi-a-GCST90017103	ebi-a-GCST006414	Atrial fibrillation || id:ebi-a-GCST006414	Gut microbiota abundance (order Mollicutes RF9 id.11579)	Simple mode	12	1.08279	0.943026	1.24328	0.283288
ebi-a-GCST90017103	ebi-a-GCST006414	Atrial fibrillation || id:ebi-a-GCST006414	Gut microbiota abundance (order Mollicutes RF9 id.11579)	Weighted mode	12	0.995737	0.885129	1.12017	0.944584
ebi-a-GCST90017104	ebi-a-GCST006414	Atrial fibrillation || id:ebi-a-GCST006414	Gut microbiota abundance (order NB1n id.3953)	MR Egger	13	0.894706	0.747665	1.07067	0.249948
ebi-a-GCST90017104	ebi-a-GCST006414	Atrial fibrillation || id:ebi-a-GCST006414	Gut microbiota abundance (order NB1n id.3953)	Weighted median	13	0.986434	0.933713	1.04213	0.625995
ebi-a-GCST90017104	ebi-a-GCST006414	Atrial fibrillation || id:ebi-a-GCST006414	Gut microbiota abundance (order NB1n id.3953)	Inverse variance weighted	13	1.00979	0.964669	1.05703	0.676063
ebi-a-GCST90017104	ebi-a-GCST006414	Atrial fibrillation || id:ebi-a-GCST006414	Gut microbiota abundance (order NB1n id.3953)	Simple mode	13	0.987501	0.899303	1.08435	0.796633
ebi-a-GCST90017104	ebi-a-GCST006414	Atrial fibrillation || id:ebi-a-GCST006414	Gut microbiota abundance (order NB1n id.3953)	Weighted mode	13	0.987501	0.90889	1.07291	0.771405
ebi-a-GCST90017105	ebi-a-GCST006414	Atrial fibrillation || id:ebi-a-GCST006414	Gut microbiota abundance (order Pasteurellales id.3688)	MR Egger	14	0.898221	0.764861	1.05483	0.215043
ebi-a-GCST90017105	ebi-a-GCST006414	Atrial fibrillation || id:ebi-a-GCST006414	Gut microbiota abundance (order Pasteurellales id.3688)	Weighted median	14	0.985164	0.924598	1.0497	0.644286
ebi-a-GCST90017105	ebi-a-GCST006414	Atrial fibrillation || id:ebi-a-GCST006414	Gut microbiota abundance (order Pasteurellales id.3688)	Inverse variance weighted	14	1.01165	0.938293	1.09074	0.762956
ebi-a-GCST90017105	ebi-a-GCST006414	Atrial fibrillation || id:ebi-a-GCST006414	Gut microbiota abundance (order Pasteurellales id.3688)	Simple mode	14	0.997774	0.893601	1.11409	0.969011
ebi-a-GCST90017105	ebi-a-GCST006414	Atrial fibrillation || id:ebi-a-GCST006414	Gut microbiota abundance (order Pasteurellales id.3688)	Weighted mode	14	0.981578	0.902237	1.0679	0.672537
ebi-a-GCST90017106	ebi-a-GCST006414	Atrial fibrillation || id:ebi-a-GCST006414	Gut microbiota abundance (order Rhodospirillales id.2667)	MR Egger	14	1.18934	0.864194	1.63682	0.30818
ebi-a-GCST90017106	ebi-a-GCST006414	Atrial fibrillation || id:ebi-a-GCST006414	Gut microbiota abundance (order Rhodospirillales id.2667)	Weighted median	14	0.996559	0.926415	1.07201	0.926252
ebi-a-GCST90017106	ebi-a-GCST006414	Atrial fibrillation || id:ebi-a-GCST006414	Gut microbiota abundance (order Rhodospirillales id.2667)	Inverse variance weighted	14	1.02115	0.95507	1.0918	0.539773
ebi-a-GCST90017106	ebi-a-GCST006414	Atrial fibrillation || id:ebi-a-GCST006414	Gut microbiota abundance (order Rhodospirillales id.2667)	Simple mode	14	0.992363	0.847319	1.16224	0.925693
ebi-a-GCST90017106	ebi-a-GCST006414	Atrial fibrillation || id:ebi-a-GCST006414	Gut microbiota abundance (order Rhodospirillales id.2667)	Weighted mode	14	0.992363	0.856205	1.15017	0.920459
ebi-a-GCST90017107	ebi-a-GCST006414	Atrial fibrillation || id:ebi-a-GCST006414	Gut microbiota abundance (order Selenomonadales id.2165)	MR Egger	12	1.17875	0.924557	1.50282	0.214
ebi-a-GCST90017107	ebi-a-GCST006414	Atrial fibrillation || id:ebi-a-GCST006414	Gut microbiota abundance (order Selenomonadales id.2165)	Weighted median	12	0.977297	0.880558	1.08466	0.665865
ebi-a-GCST90017107	ebi-a-GCST006414	Atrial fibrillation || id:ebi-a-GCST006414	Gut microbiota abundance (order Selenomonadales id.2165)	Inverse variance weighted	12	0.98523	0.913857	1.06218	0.698146
ebi-a-GCST90017107	ebi-a-GCST006414	Atrial fibrillation || id:ebi-a-GCST006414	Gut microbiota abundance (order Selenomonadales id.2165)	Simple mode	12	0.998114	0.850445	1.17142	0.981978
ebi-a-GCST90017107	ebi-a-GCST006414	Atrial fibrillation || id:ebi-a-GCST006414	Gut microbiota abundance (order Selenomonadales id.2165)	Weighted mode	12	0.991151	0.848681	1.15754	0.912636
ebi-a-GCST90017108	ebi-a-GCST006414	Atrial fibrillation || id:ebi-a-GCST006414	Gut microbiota abundance (order Verrucomicrobiales id.4030)	MR Egger	11	1.02338	0.816958	1.28196	0.845108
ebi-a-GCST90017108	ebi-a-GCST006414	Atrial fibrillation || id:ebi-a-GCST006414	Gut microbiota abundance (order Verrucomicrobiales id.4030)	Weighted median	11	0.980854	0.898589	1.07065	0.66534
ebi-a-GCST90017108	ebi-a-GCST006414	Atrial fibrillation || id:ebi-a-GCST006414	Gut microbiota abundance (order Verrucomicrobiales id.4030)	Inverse variance weighted	11	0.955793	0.896447	1.01907	0.166829
ebi-a-GCST90017108	ebi-a-GCST006414	Atrial fibrillation || id:ebi-a-GCST006414	Gut microbiota abundance (order Verrucomicrobiales id.4030)	Simple mode	11	1.01939	0.903672	1.14994	0.761118
ebi-a-GCST90017108	ebi-a-GCST006414	Atrial fibrillation || id:ebi-a-GCST006414	Gut microbiota abundance (order Verrucomicrobiales id.4030)	Weighted mode	11	1.00979	0.899466	1.13365	0.872196
ebi-a-GCST90017109	ebi-a-GCST006414	Atrial fibrillation || id:ebi-a-GCST006414	Gut microbiota abundance (order Victivallales id.2254)	MR Egger	8	0.906088	0.771207	1.06456	0.275641
ebi-a-GCST90017109	ebi-a-GCST006414	Atrial fibrillation || id:ebi-a-GCST006414	Gut microbiota abundance (order Victivallales id.2254)	Weighted median	8	0.939421	0.885505	0.996621	0.0382426
ebi-a-GCST90017109	ebi-a-GCST006414	Atrial fibrillation || id:ebi-a-GCST006414	Gut microbiota abundance (order Victivallales id.2254)	Inverse variance weighted	8	0.939113	0.896273	0.984	0.00836214
ebi-a-GCST90017109	ebi-a-GCST006414	Atrial fibrillation || id:ebi-a-GCST006414	Gut microbiota abundance (order Victivallales id.2254)	Simple mode	8	0.907211	0.820231	1.00342	0.10013
ebi-a-GCST90017109	ebi-a-GCST006414	Atrial fibrillation || id:ebi-a-GCST006414	Gut microbiota abundance (order Victivallales id.2254)	Weighted mode	8	0.908374	0.822425	1.00331	0.0999506
ebi-a-GCST90017110	ebi-a-GCST006414	Atrial fibrillation || id:ebi-a-GCST006414	Gut microbiota abundance (phylum Actinobacteria id.400)	MR Egger	15	0.808054	0.543364	1.20168	0.31169
ebi-a-GCST90017110	ebi-a-GCST006414	Atrial fibrillation || id:ebi-a-GCST006414	Gut microbiota abundance (phylum Actinobacteria id.400)	Weighted median	15	1.0261	0.929995	1.13214	0.607592
ebi-a-GCST90017110	ebi-a-GCST006414	Atrial fibrillation || id:ebi-a-GCST006414	Gut microbiota abundance (phylum Actinobacteria id.400)	Inverse variance weighted	15	0.963981	0.87578	1.06107	0.453685
ebi-a-GCST90017110	ebi-a-GCST006414	Atrial fibrillation || id:ebi-a-GCST006414	Gut microbiota abundance (phylum Actinobacteria id.400)	Simple mode	15	1.0503	0.882633	1.24982	0.588947
ebi-a-GCST90017110	ebi-a-GCST006414	Atrial fibrillation || id:ebi-a-GCST006414	Gut microbiota abundance (phylum Actinobacteria id.400)	Weighted mode	15	1.05299	0.872529	1.27077	0.598823
ebi-a-GCST90017111	ebi-a-GCST006414	Atrial fibrillation || id:ebi-a-GCST006414	Gut microbiota abundance (phylum Bacteroidetes id.905)	MR Egger	12	0.936076	0.786308	1.11437	0.474791
ebi-a-GCST90017111	ebi-a-GCST006414	Atrial fibrillation || id:ebi-a-GCST006414	Gut microbiota abundance (phylum Bacteroidetes id.905)	Weighted median	12	0.942124	0.850981	1.04303	0.250778
ebi-a-GCST90017111	ebi-a-GCST006414	Atrial fibrillation || id:ebi-a-GCST006414	Gut microbiota abundance (phylum Bacteroidetes id.905)	Inverse variance weighted	12	0.973378	0.899996	1.05274	0.499848
ebi-a-GCST90017111	ebi-a-GCST006414	Atrial fibrillation || id:ebi-a-GCST006414	Gut microbiota abundance (phylum Bacteroidetes id.905)	Simple mode	12	1.08477	0.900641	1.30654	0.409543
ebi-a-GCST90017111	ebi-a-GCST006414	Atrial fibrillation || id:ebi-a-GCST006414	Gut microbiota abundance (phylum Bacteroidetes id.905)	Weighted mode	12	0.934929	0.808638	1.08094	0.382956
ebi-a-GCST90017112	ebi-a-GCST006414	Atrial fibrillation || id:ebi-a-GCST006414	Gut microbiota abundance (phylum Cyanobacteria id.1500)	MR Egger	8	1.22558	0.91579	1.64016	0.220249
ebi-a-GCST90017112	ebi-a-GCST006414	Atrial fibrillation || id:ebi-a-GCST006414	Gut microbiota abundance (phylum Cyanobacteria id.1500)	Weighted median	8	1.01349	0.931586	1.1026	0.755287
ebi-a-GCST90017112	ebi-a-GCST006414	Atrial fibrillation || id:ebi-a-GCST006414	Gut microbiota abundance (phylum Cyanobacteria id.1500)	Inverse variance weighted	8	1.02324	0.936866	1.11757	0.609663
ebi-a-GCST90017112	ebi-a-GCST006414	Atrial fibrillation || id:ebi-a-GCST006414	Gut microbiota abundance (phylum Cyanobacteria id.1500)	Simple mode	8	1.00209	0.888065	1.13075	0.973939
ebi-a-GCST90017112	ebi-a-GCST006414	Atrial fibrillation || id:ebi-a-GCST006414	Gut microbiota abundance (phylum Cyanobacteria id.1500)	Weighted mode	8	0.999173	0.89843	1.11121	0.98825
ebi-a-GCST90017113	ebi-a-GCST006414	Atrial fibrillation || id:ebi-a-GCST006414	Gut microbiota abundance (phylum Euryarchaeota id.55)	MR Egger	12	0.952036	0.796129	1.13847	0.60189
ebi-a-GCST90017113	ebi-a-GCST006414	Atrial fibrillation || id:ebi-a-GCST006414	Gut microbiota abundance (phylum Euryarchaeota id.55)	Weighted median	12	0.984186	0.937339	1.03338	0.521778
ebi-a-GCST90017113	ebi-a-GCST006414	Atrial fibrillation || id:ebi-a-GCST006414	Gut microbiota abundance (phylum Euryarchaeota id.55)	Inverse variance weighted	12	0.987311	0.949346	1.02679	0.523257
ebi-a-GCST90017113	ebi-a-GCST006414	Atrial fibrillation || id:ebi-a-GCST006414	Gut microbiota abundance (phylum Euryarchaeota id.55)	Simple mode	12	0.981349	0.903463	1.06595	0.664085
ebi-a-GCST90017113	ebi-a-GCST006414	Atrial fibrillation || id:ebi-a-GCST006414	Gut microbiota abundance (phylum Euryarchaeota id.55)	Weighted mode	12	0.98214	0.904779	1.06611	0.675116
ebi-a-GCST90017114	ebi-a-GCST006414	Atrial fibrillation || id:ebi-a-GCST006414	Gut microbiota abundance (phylum Firmicutes id.1672)	MR Egger	17	0.932169	0.809007	1.07408	0.346693
ebi-a-GCST90017114	ebi-a-GCST006414	Atrial fibrillation || id:ebi-a-GCST006414	Gut microbiota abundance (phylum Firmicutes id.1672)	Weighted median	17	0.978415	0.890903	1.07452	0.648066
ebi-a-GCST90017114	ebi-a-GCST006414	Atrial fibrillation || id:ebi-a-GCST006414	Gut microbiota abundance (phylum Firmicutes id.1672)	Inverse variance weighted	17	0.957428	0.899436	1.01916	0.172356
ebi-a-GCST90017114	ebi-a-GCST006414	Atrial fibrillation || id:ebi-a-GCST006414	Gut microbiota abundance (phylum Firmicutes id.1672)	Simple mode	17	1.06206	0.882183	1.2786	0.533813
ebi-a-GCST90017114	ebi-a-GCST006414	Atrial fibrillation || id:ebi-a-GCST006414	Gut microbiota abundance (phylum Firmicutes id.1672)	Weighted mode	17	1.02945	0.889181	1.19185	0.702855
ebi-a-GCST90017115	ebi-a-GCST006414	Atrial fibrillation || id:ebi-a-GCST006414	Gut microbiota abundance (phylum Lentisphaerae id.2238)	MR Egger	9	0.881374	0.74519	1.04245	0.18383
ebi-a-GCST90017115	ebi-a-GCST006414	Atrial fibrillation || id:ebi-a-GCST006414	Gut microbiota abundance (phylum Lentisphaerae id.2238)	Weighted median	9	0.927494	0.869582	0.989264	0.0221292
ebi-a-GCST90017115	ebi-a-GCST006414	Atrial fibrillation || id:ebi-a-GCST006414	Gut microbiota abundance (phylum Lentisphaerae id.2238)	Inverse variance weighted	9	0.926189	0.885888	0.968323	0.00072967
ebi-a-GCST90017115	ebi-a-GCST006414	Atrial fibrillation || id:ebi-a-GCST006414	Gut microbiota abundance (phylum Lentisphaerae id.2238)	Simple mode	9	0.942668	0.8577	1.03605	0.25539
ebi-a-GCST90017115	ebi-a-GCST006414	Atrial fibrillation || id:ebi-a-GCST006414	Gut microbiota abundance (phylum Lentisphaerae id.2238)	Weighted mode	9	0.93211	0.8481	1.02444	0.182708
ebi-a-GCST90017116	ebi-a-GCST006414	Atrial fibrillation || id:ebi-a-GCST006414	Gut microbiota abundance (phylum Proteobacteria id.2375)	MR Egger	12	0.837223	0.636904	1.10055	0.231699
ebi-a-GCST90017116	ebi-a-GCST006414	Atrial fibrillation || id:ebi-a-GCST006414	Gut microbiota abundance (phylum Proteobacteria id.2375)	Weighted median	12	0.936551	0.840506	1.04357	0.235051
ebi-a-GCST90017116	ebi-a-GCST006414	Atrial fibrillation || id:ebi-a-GCST006414	Gut microbiota abundance (phylum Proteobacteria id.2375)	Inverse variance weighted	12	0.934548	0.856379	1.01985	0.128788
ebi-a-GCST90017116	ebi-a-GCST006414	Atrial fibrillation || id:ebi-a-GCST006414	Gut microbiota abundance (phylum Proteobacteria id.2375)	Simple mode	12	0.94279	0.788539	1.12722	0.531348
ebi-a-GCST90017116	ebi-a-GCST006414	Atrial fibrillation || id:ebi-a-GCST006414	Gut microbiota abundance (phylum Proteobacteria id.2375)	Weighted mode	12	0.938033	0.790752	1.11274	0.478251
ebi-a-GCST90017117	ebi-a-GCST006414	Atrial fibrillation || id:ebi-a-GCST006414	Gut microbiota abundance (phylum Tenericutes id.3919)	MR Egger	12	0.980514	0.804759	1.19465	0.849101
ebi-a-GCST90017117	ebi-a-GCST006414	Atrial fibrillation || id:ebi-a-GCST006414	Gut microbiota abundance (phylum Tenericutes id.3919)	Weighted median	12	0.98051	0.90335	1.06426	0.637869
ebi-a-GCST90017117	ebi-a-GCST006414	Atrial fibrillation || id:ebi-a-GCST006414	Gut microbiota abundance (phylum Tenericutes id.3919)	Inverse variance weighted	12	0.975948	0.91915	1.03626	0.426146
ebi-a-GCST90017117	ebi-a-GCST006414	Atrial fibrillation || id:ebi-a-GCST006414	Gut microbiota abundance (phylum Tenericutes id.3919)	Simple mode	12	0.979179	0.854422	1.12215	0.76785
ebi-a-GCST90017117	ebi-a-GCST006414	Atrial fibrillation || id:ebi-a-GCST006414	Gut microbiota abundance (phylum Tenericutes id.3919)	Weighted mode	12	0.979179	0.870293	1.10169	0.733074
ebi-a-GCST90017118	ebi-a-GCST006414	Atrial fibrillation || id:ebi-a-GCST006414	Gut microbiota abundance (phylum Verrucomicrobia id.3982)	MR Egger	12	1.03172	0.876318	1.21469	0.715544
ebi-a-GCST90017118	ebi-a-GCST006414	Atrial fibrillation || id:ebi-a-GCST006414	Gut microbiota abundance (phylum Verrucomicrobia id.3982)	Weighted median	12	1.00118	0.926634	1.08172	0.976155
ebi-a-GCST90017118	ebi-a-GCST006414	Atrial fibrillation || id:ebi-a-GCST006414	Gut microbiota abundance (phylum Verrucomicrobia id.3982)	Inverse variance weighted	12	1.00744	0.948845	1.06966	0.808415
ebi-a-GCST90017118	ebi-a-GCST006414	Atrial fibrillation || id:ebi-a-GCST006414	Gut microbiota abundance (phylum Verrucomicrobia id.3982)	Simple mode	12	1.02577	0.914305	1.15082	0.673023
ebi-a-GCST90017118	ebi-a-GCST006414	Atrial fibrillation || id:ebi-a-GCST006414	Gut microbiota abundance (phylum Verrucomicrobia id.3982)	Weighted mode	12	0.99416	0.887144	1.11408	0.921521

## Sheet: STable2
Supplementary Table 2 the cause-effect of inflammatory cytokines on AF
id.exposure	id.outcome	outcome	exposure	method	nsnp	or	or_lci95	or_uci95	pval
GCST90274758	ebi-a-GCST006414	Atrial fibrillation || id:ebi-a-GCST006414	Eukaryotic translation initiation factor 4E-binding protein 1 levels	MR Egger	11	0.960122	0.801544	1.15007	0.66903
GCST90274758	ebi-a-GCST006414	Atrial fibrillation || id:ebi-a-GCST006414	Eukaryotic translation initiation factor 4E-binding protein 1 levels	Weighted median	11	0.913102	0.842965	0.989076	0.0257885
GCST90274758	ebi-a-GCST006414	Atrial fibrillation || id:ebi-a-GCST006414	Eukaryotic translation initiation factor 4E-binding protein 1 levels	Inverse variance weighted	11	0.948899	0.886924	1.0152	0.127985
GCST90274758	ebi-a-GCST006414	Atrial fibrillation || id:ebi-a-GCST006414	Eukaryotic translation initiation factor 4E-binding protein 1 levels	Simple mode	11	0.908964	0.776463	1.06407	0.262508
GCST90274758	ebi-a-GCST006414	Atrial fibrillation || id:ebi-a-GCST006414	Eukaryotic translation initiation factor 4E-binding protein 1 levels	Weighted mode	11	0.916258	0.831843	1.00924	0.106549
GCST90274759	ebi-a-GCST006414	Atrial fibrillation || id:ebi-a-GCST006414	Adenosine Deaminase levels	MR Egger	15	0.992326	0.961224	1.02443	0.643274
GCST90274759	ebi-a-GCST006414	Atrial fibrillation || id:ebi-a-GCST006414	Adenosine Deaminase levels	Weighted median	15	0.986889	0.954042	1.02087	0.444744
GCST90274759	ebi-a-GCST006414	Atrial fibrillation || id:ebi-a-GCST006414	Adenosine Deaminase levels	Inverse variance weighted	15	1.00103	0.974932	1.02782	0.939173
GCST90274759	ebi-a-GCST006414	Atrial fibrillation || id:ebi-a-GCST006414	Adenosine Deaminase levels	Simple mode	15	0.994492	0.915515	1.08028	0.897775
GCST90274759	ebi-a-GCST006414	Atrial fibrillation || id:ebi-a-GCST006414	Adenosine Deaminase levels	Weighted mode	15	0.990604	0.962352	1.01969	0.532837
GCST90274760	ebi-a-GCST006414	Atrial fibrillation || id:ebi-a-GCST006414	Artemin levels	MR Egger	18	0.891792	0.769857	1.03304	0.146366
GCST90274760	ebi-a-GCST006414	Atrial fibrillation || id:ebi-a-GCST006414	Artemin levels	Weighted median	18	1.00729	0.935122	1.08502	0.848157
GCST90274760	ebi-a-GCST006414	Atrial fibrillation || id:ebi-a-GCST006414	Artemin levels	Inverse variance weighted	18	1.00741	0.948892	1.06954	0.808935
GCST90274760	ebi-a-GCST006414	Atrial fibrillation || id:ebi-a-GCST006414	Artemin levels	Simple mode	18	1.04441	0.915616	1.19133	0.526194
GCST90274760	ebi-a-GCST006414	Atrial fibrillation || id:ebi-a-GCST006414	Artemin levels	Weighted mode	18	1.03554	0.908298	1.1806	0.608358
GCST90274761	ebi-a-GCST006414	Atrial fibrillation || id:ebi-a-GCST006414	Axin-1 levels	MR Egger	8	0.917077	0.767272	1.09613	0.378183
GCST90274761	ebi-a-GCST006414	Atrial fibrillation || id:ebi-a-GCST006414	Axin-1 levels	Weighted median	8	0.95596	0.868995	1.05163	0.354686
GCST90274761	ebi-a-GCST006414	Atrial fibrillation || id:ebi-a-GCST006414	Axin-1 levels	Inverse variance weighted	8	0.979192	0.90864	1.05522	0.581538
GCST90274761	ebi-a-GCST006414	Atrial fibrillation || id:ebi-a-GCST006414	Axin-1 levels	Simple mode	8	0.937991	0.799218	1.10086	0.458932
GCST90274761	ebi-a-GCST006414	Atrial fibrillation || id:ebi-a-GCST006414	Axin-1 levels	Weighted mode	8	0.936113	0.808446	1.08394	0.406777
GCST90274762	ebi-a-GCST006414	Atrial fibrillation || id:ebi-a-GCST006414	beta-nerve growth factor levels	MR Egger	23	1.08166	0.95387	1.22657	0.234603
GCST90274762	ebi-a-GCST006414	Atrial fibrillation || id:ebi-a-GCST006414	beta-nerve growth factor levels	Weighted median	23	0.990107	0.92328	1.06177	0.780347
GCST90274762	ebi-a-GCST006414	Atrial fibrillation || id:ebi-a-GCST006414	beta-nerve growth factor levels	Inverse variance weighted	23	0.997816	0.947544	1.05076	0.933948
GCST90274762	ebi-a-GCST006414	Atrial fibrillation || id:ebi-a-GCST006414	beta-nerve growth factor levels	Simple mode	23	0.997117	0.897687	1.10756	0.957531
GCST90274762	ebi-a-GCST006414	Atrial fibrillation || id:ebi-a-GCST006414	beta-nerve growth factor levels	Weighted mode	23	0.994096	0.900765	1.0971	0.907364
GCST90274763	ebi-a-GCST006414	Atrial fibrillation || id:ebi-a-GCST006414	Caspase 8 levels	MR Egger	14	0.952881	0.827192	1.09767	0.5163
GCST90274763	ebi-a-GCST006414	Atrial fibrillation || id:ebi-a-GCST006414	Caspase 8 levels	Weighted median	14	0.950537	0.879024	1.02787	0.203653
GCST90274763	ebi-a-GCST006414	Atrial fibrillation || id:ebi-a-GCST006414	Caspase 8 levels	Inverse variance weighted	14	0.991315	0.929752	1.05695	0.789731
GCST90274763	ebi-a-GCST006414	Atrial fibrillation || id:ebi-a-GCST006414	Caspase 8 levels	Simple mode	14	0.965266	0.846453	1.10076	0.606725
GCST90274763	ebi-a-GCST006414	Atrial fibrillation || id:ebi-a-GCST006414	Caspase 8 levels	Weighted mode	14	0.95274	0.872953	1.03982	0.297649
GCST90274764	ebi-a-GCST006414	Atrial fibrillation || id:ebi-a-GCST006414	Eotaxin levels	MR Egger	20	1.02708	0.941558	1.12038	0.554397
GCST90274764	ebi-a-GCST006414	Atrial fibrillation || id:ebi-a-GCST006414	Eotaxin levels	Weighted median	20	1.03367	0.968708	1.10298	0.317341
GCST90274764	ebi-a-GCST006414	Atrial fibrillation || id:ebi-a-GCST006414	Eotaxin levels	Inverse variance weighted	20	1.0191	0.977616	1.06234	0.372244
GCST90274764	ebi-a-GCST006414	Atrial fibrillation || id:ebi-a-GCST006414	Eotaxin levels	Simple mode	20	0.976988	0.875494	1.09025	0.682069
GCST90274764	ebi-a-GCST006414	Atrial fibrillation || id:ebi-a-GCST006414	Eotaxin levels	Weighted mode	20	1.02943	0.954494	1.11026	0.461113
GCST90274765	ebi-a-GCST006414	Atrial fibrillation || id:ebi-a-GCST006414	C-C motif chemokine 19 levels	MR Egger	21	0.945131	0.873484	1.02265	0.176736
GCST90274765	ebi-a-GCST006414	Atrial fibrillation || id:ebi-a-GCST006414	C-C motif chemokine 19 levels	Weighted median	21	0.979834	0.927294	1.03535	0.468746
GCST90274765	ebi-a-GCST006414	Atrial fibrillation || id:ebi-a-GCST006414	C-C motif chemokine 19 levels	Inverse variance weighted	21	0.997825	0.950335	1.04769	0.930259
GCST90274765	ebi-a-GCST006414	Atrial fibrillation || id:ebi-a-GCST006414	C-C motif chemokine 19 levels	Simple mode	21	0.977304	0.896681	1.06518	0.60697
GCST90274765	ebi-a-GCST006414	Atrial fibrillation || id:ebi-a-GCST006414	C-C motif chemokine 19 levels	Weighted mode	21	0.970744	0.918884	1.02553	0.301772
GCST90274766	ebi-a-GCST006414	Atrial fibrillation || id:ebi-a-GCST006414	C-C motif chemokine 20 levels	MR Egger	23	0.901037	0.786439	1.03233	0.148119
GCST90274766	ebi-a-GCST006414	Atrial fibrillation || id:ebi-a-GCST006414	C-C motif chemokine 20 levels	Weighted median	23	0.97468	0.907428	1.04692	0.482003
GCST90274766	ebi-a-GCST006414	Atrial fibrillation || id:ebi-a-GCST006414	C-C motif chemokine 20 levels	Inverse variance weighted	23	0.986465	0.933613	1.04231	0.627648
GCST90274766	ebi-a-GCST006414	Atrial fibrillation || id:ebi-a-GCST006414	C-C motif chemokine 20 levels	Simple mode	23	0.953285	0.834437	1.08906	0.488699
GCST90274766	ebi-a-GCST006414	Atrial fibrillation || id:ebi-a-GCST006414	C-C motif chemokine 20 levels	Weighted mode	23	0.94856	0.844538	1.0654	0.382514
GCST90274767	ebi-a-GCST006414	Atrial fibrillation || id:ebi-a-GCST006414	C-C motif chemokine 23 levels	MR Egger	24	1.10259	0.992293	1.22515	0.0830051
GCST90274767	ebi-a-GCST006414	Atrial fibrillation || id:ebi-a-GCST006414	C-C motif chemokine 23 levels	Weighted median	24	0.99452	0.92999	1.06353	0.872445
GCST90274767	ebi-a-GCST006414	Atrial fibrillation || id:ebi-a-GCST006414	C-C motif chemokine 23 levels	Inverse variance weighted	24	0.968542	0.915257	1.02493	0.268242
GCST90274767	ebi-a-GCST006414	Atrial fibrillation || id:ebi-a-GCST006414	C-C motif chemokine 23 levels	Simple mode	24	0.96497	0.846424	1.10012	0.599007
GCST90274767	ebi-a-GCST006414	Atrial fibrillation || id:ebi-a-GCST006414	C-C motif chemokine 23 levels	Weighted mode	24	0.976413	0.860376	1.1081	0.714926
GCST90274768	ebi-a-GCST006414	Atrial fibrillation || id:ebi-a-GCST006414	C-C motif chemokine 25 levels	MR Egger	23	1.0137	0.985979	1.0422	0.347052
GCST90274768	ebi-a-GCST006414	Atrial fibrillation || id:ebi-a-GCST006414	C-C motif chemokine 25 levels	Weighted median	23	1.00615	0.982264	1.03062	0.616956
GCST90274768	ebi-a-GCST006414	Atrial fibrillation || id:ebi-a-GCST006414	C-C motif chemokine 25 levels	Inverse variance weighted	23	0.993119	0.969574	1.01724	0.572717
GCST90274768	ebi-a-GCST006414	Atrial fibrillation || id:ebi-a-GCST006414	C-C motif chemokine 25 levels	Simple mode	23	0.963538	0.868508	1.06897	0.490579
GCST90274768	ebi-a-GCST006414	Atrial fibrillation || id:ebi-a-GCST006414	C-C motif chemokine 25 levels	Weighted mode	23	1.00657	0.981794	1.03198	0.611585
GCST90274769	ebi-a-GCST006414	Atrial fibrillation || id:ebi-a-GCST006414	C-C motif chemokine 28 levels	MR Egger	23	0.857171	0.644324	1.14033	0.301948
GCST90274769	ebi-a-GCST006414	Atrial fibrillation || id:ebi-a-GCST006414	C-C motif chemokine 28 levels	Weighted median	23	1.01311	0.932171	1.10109	0.759078
GCST90274769	ebi-a-GCST006414	Atrial fibrillation || id:ebi-a-GCST006414	C-C motif chemokine 28 levels	Inverse variance weighted	23	1.06369	0.928332	1.21879	0.37393
GCST90274769	ebi-a-GCST006414	Atrial fibrillation || id:ebi-a-GCST006414	C-C motif chemokine 28 levels	Simple mode	23	0.950596	0.83185	1.08629	0.464621
GCST90274769	ebi-a-GCST006414	Atrial fibrillation || id:ebi-a-GCST006414	C-C motif chemokine 28 levels	Weighted mode	23	0.99668	0.87421	1.13631	0.960803
GCST90274770	ebi-a-GCST006414	Atrial fibrillation || id:ebi-a-GCST006414	C-C motif chemokine 4 levels	MR Egger	19	0.995621	0.947621	1.04605	0.863867
GCST90274770	ebi-a-GCST006414	Atrial fibrillation || id:ebi-a-GCST006414	C-C motif chemokine 4 levels	Weighted median	19	0.989161	0.95765	1.02171	0.509375
GCST90274770	ebi-a-GCST006414	Atrial fibrillation || id:ebi-a-GCST006414	C-C motif chemokine 4 levels	Inverse variance weighted	19	0.999094	0.966289	1.03301	0.957583
GCST90274770	ebi-a-GCST006414	Atrial fibrillation || id:ebi-a-GCST006414	C-C motif chemokine 4 levels	Simple mode	19	0.990994	0.895214	1.09702	0.863459
GCST90274770	ebi-a-GCST006414	Atrial fibrillation || id:ebi-a-GCST006414	C-C motif chemokine 4 levels	Weighted mode	19	0.989102	0.957072	1.0222	0.522391
GCST90274771	ebi-a-GCST006414	Atrial fibrillation || id:ebi-a-GCST006414	Natural killer cell receptor 2B4 levels	MR Egger	21	0.993277	0.894752	1.10265	0.900617
GCST90274771	ebi-a-GCST006414	Atrial fibrillation || id:ebi-a-GCST006414	Natural killer cell receptor 2B4 levels	Weighted median	21	0.988084	0.935409	1.04372	0.667999
GCST90274771	ebi-a-GCST006414	Atrial fibrillation || id:ebi-a-GCST006414	Natural killer cell receptor 2B4 levels	Inverse variance weighted	21	0.976962	0.931026	1.02517	0.342859
GCST90274771	ebi-a-GCST006414	Atrial fibrillation || id:ebi-a-GCST006414	Natural killer cell receptor 2B4 levels	Simple mode	21	0.961413	0.872547	1.05933	0.435808
GCST90274771	ebi-a-GCST006414	Atrial fibrillation || id:ebi-a-GCST006414	Natural killer cell receptor 2B4 levels	Weighted mode	21	0.987098	0.933047	1.04428	0.656157
GCST90274772	ebi-a-GCST006414	Atrial fibrillation || id:ebi-a-GCST006414	CD40L receptor levels	MR Egger	17	0.978272	0.936826	1.02155	0.335708
GCST90274772	ebi-a-GCST006414	Atrial fibrillation || id:ebi-a-GCST006414	CD40L receptor levels	Weighted median	17	0.969909	0.938103	1.00279	0.0724978
GCST90274772	ebi-a-GCST006414	Atrial fibrillation || id:ebi-a-GCST006414	CD40L receptor levels	Inverse variance weighted	17	0.964243	0.934499	0.994934	0.0227436
GCST90274772	ebi-a-GCST006414	Atrial fibrillation || id:ebi-a-GCST006414	CD40L receptor levels	Simple mode	17	0.935321	0.839656	1.04188	0.242124
GCST90274772	ebi-a-GCST006414	Atrial fibrillation || id:ebi-a-GCST006414	CD40L receptor levels	Weighted mode	17	0.968687	0.938745	0.999584	0.0644442
GCST90274773	ebi-a-GCST006414	Atrial fibrillation || id:ebi-a-GCST006414	T-cell surface glycoprotein CD5 levels	MR Egger	22	0.923784	0.816184	1.04557	0.224049
GCST90274773	ebi-a-GCST006414	Atrial fibrillation || id:ebi-a-GCST006414	T-cell surface glycoprotein CD5 levels	Weighted median	22	1.01307	0.950396	1.07989	0.690168
GCST90274773	ebi-a-GCST006414	Atrial fibrillation || id:ebi-a-GCST006414	T-cell surface glycoprotein CD5 levels	Inverse variance weighted	22	1.00467	0.956022	1.05579	0.854055
GCST90274773	ebi-a-GCST006414	Atrial fibrillation || id:ebi-a-GCST006414	T-cell surface glycoprotein CD5 levels	Simple mode	22	1.0053	0.892335	1.13257	0.931514
GCST90274773	ebi-a-GCST006414	Atrial fibrillation || id:ebi-a-GCST006414	T-cell surface glycoprotein CD5 levels	Weighted mode	22	1.01616	0.941933	1.09624	0.682887
GCST90274774	ebi-a-GCST006414	Atrial fibrillation || id:ebi-a-GCST006414	T-cell surface glycoprotein CD6 isoform levels	MR Egger	18	1.00083	0.958316	1.04522	0.970672
GCST90274774	ebi-a-GCST006414	Atrial fibrillation || id:ebi-a-GCST006414	T-cell surface glycoprotein CD6 isoform levels	Weighted median	18	1.01433	0.985244	1.04428	0.337715
GCST90274774	ebi-a-GCST006414	Atrial fibrillation || id:ebi-a-GCST006414	T-cell surface glycoprotein CD6 isoform levels	Inverse variance weighted	18	1.01681	0.991048	1.04323	0.202995
GCST90274774	ebi-a-GCST006414	Atrial fibrillation || id:ebi-a-GCST006414	T-cell surface glycoprotein CD6 isoform levels	Simple mode	18	1.03805	0.971603	1.10903	0.28396
GCST90274774	ebi-a-GCST006414	Atrial fibrillation || id:ebi-a-GCST006414	T-cell surface glycoprotein CD6 isoform levels	Weighted mode	18	1.0145	0.988308	1.04138	0.295829
GCST90274775	ebi-a-GCST006414	Atrial fibrillation || id:ebi-a-GCST006414	CUB domain-containing protein 1 levels	MR Egger	25	1.0215	0.950545	1.09775	0.568141
GCST90274775	ebi-a-GCST006414	Atrial fibrillation || id:ebi-a-GCST006414	CUB domain-containing protein 1 levels	Weighted median	25	1.02286	0.975074	1.07299	0.354482
GCST90274775	ebi-a-GCST006414	Atrial fibrillation || id:ebi-a-GCST006414	CUB domain-containing protein 1 levels	Inverse variance weighted	25	1.00499	0.9686	1.04274	0.791532
GCST90274775	ebi-a-GCST006414	Atrial fibrillation || id:ebi-a-GCST006414	CUB domain-containing protein 1 levels	Simple mode	25	1.02066	0.940283	1.10791	0.629498
GCST90274775	ebi-a-GCST006414	Atrial fibrillation || id:ebi-a-GCST006414	CUB domain-containing protein 1 levels	Weighted mode	25	1.02508	0.977199	1.07531	0.320235
GCST90274776	ebi-a-GCST006414	Atrial fibrillation || id:ebi-a-GCST006414	Macrophage colony-stimulating factor 1 levels	MR Egger	19	1.03093	0.911922	1.16548	0.632627
GCST90274776	ebi-a-GCST006414	Atrial fibrillation || id:ebi-a-GCST006414	Macrophage colony-stimulating factor 1 levels	Weighted median	19	0.982477	0.918818	1.05055	0.604997
GCST90274776	ebi-a-GCST006414	Atrial fibrillation || id:ebi-a-GCST006414	Macrophage colony-stimulating factor 1 levels	Inverse variance weighted	19	0.982983	0.936052	1.03227	0.491684
GCST90274776	ebi-a-GCST006414	Atrial fibrillation || id:ebi-a-GCST006414	Macrophage colony-stimulating factor 1 levels	Simple mode	19	0.990565	0.892413	1.09951	0.860657
GCST90274776	ebi-a-GCST006414	Atrial fibrillation || id:ebi-a-GCST006414	Macrophage colony-stimulating factor 1 levels	Weighted mode	19	0.985822	0.920245	1.05607	0.689097
GCST90274777	ebi-a-GCST006414	Atrial fibrillation || id:ebi-a-GCST006414	Cystatin D levels	MR Egger	31	0.991894	0.96445	1.02012	0.574028
GCST90274777	ebi-a-GCST006414	Atrial fibrillation || id:ebi-a-GCST006414	Cystatin D levels	Weighted median	31	0.992512	0.969314	1.01626	0.533331
GCST90274777	ebi-a-GCST006414	Atrial fibrillation || id:ebi-a-GCST006414	Cystatin D levels	Inverse variance weighted	31	0.991074	0.970237	1.01236	0.408233
GCST90274777	ebi-a-GCST006414	Atrial fibrillation || id:ebi-a-GCST006414	Cystatin D levels	Simple mode	31	1.00786	0.931324	1.09068	0.847267
GCST90274777	ebi-a-GCST006414	Atrial fibrillation || id:ebi-a-GCST006414	Cystatin D levels	Weighted mode	31	0.994936	0.971622	1.01881	0.677763
GCST90274778	ebi-a-GCST006414	Atrial fibrillation || id:ebi-a-GCST006414	Fractalkine levels	MR Egger	22	0.941556	0.801328	1.10632	0.472699
GCST90274778	ebi-a-GCST006414	Atrial fibrillation || id:ebi-a-GCST006414	Fractalkine levels	Weighted median	22	0.995282	0.922769	1.07349	0.902468
GCST90274778	ebi-a-GCST006414	Atrial fibrillation || id:ebi-a-GCST006414	Fractalkine levels	Inverse variance weighted	22	0.990425	0.932871	1.05153	0.752786
GCST90274778	ebi-a-GCST006414	Atrial fibrillation || id:ebi-a-GCST006414	Fractalkine levels	Simple mode	22	0.973781	0.840272	1.1285	0.727504
GCST90274778	ebi-a-GCST006414	Atrial fibrillation || id:ebi-a-GCST006414	Fractalkine levels	Weighted mode	22	0.994681	0.874936	1.13082	0.935826
GCST90274779	ebi-a-GCST006414	Atrial fibrillation || id:ebi-a-GCST006414	C-X-C motif chemokine 1 levels	MR Egger	11	0.92531	0.826897	1.03544	0.20905
GCST90274779	ebi-a-GCST006414	Atrial fibrillation || id:ebi-a-GCST006414	C-X-C motif chemokine 1 levels	Weighted median	11	0.96586	0.919216	1.01487	0.168973
GCST90274779	ebi-a-GCST006414	Atrial fibrillation || id:ebi-a-GCST006414	C-X-C motif chemokine 1 levels	Inverse variance weighted	11	0.983013	0.910868	1.06087	0.659541
GCST90274779	ebi-a-GCST006414	Atrial fibrillation || id:ebi-a-GCST006414	C-X-C motif chemokine 1 levels	Simple mode	11	0.916748	0.793842	1.05868	0.263969
GCST90274779	ebi-a-GCST006414	Atrial fibrillation || id:ebi-a-GCST006414	C-X-C motif chemokine 1 levels	Weighted mode	11	0.962358	0.916508	1.0105	0.154448
GCST90274780	ebi-a-GCST006414	Atrial fibrillation || id:ebi-a-GCST006414	C-X-C motif chemokine 10 levels	MR Egger	24	0.978109	0.913944	1.04678	0.529183
GCST90274780	ebi-a-GCST006414	Atrial fibrillation || id:ebi-a-GCST006414	C-X-C motif chemokine 10 levels	Weighted median	24	1.0301	0.971025	1.09277	0.325005
GCST90274780	ebi-a-GCST006414	Atrial fibrillation || id:ebi-a-GCST006414	C-X-C motif chemokine 10 levels	Inverse variance weighted	24	1.01464	0.975599	1.05524	0.467878
GCST90274780	ebi-a-GCST006414	Atrial fibrillation || id:ebi-a-GCST006414	C-X-C motif chemokine 10 levels	Simple mode	24	1.00891	0.908359	1.12059	0.869947
GCST90274780	ebi-a-GCST006414	Atrial fibrillation || id:ebi-a-GCST006414	C-X-C motif chemokine 10 levels	Weighted mode	24	1.03709	0.960503	1.11978	0.361814
GCST90274781	ebi-a-GCST006414	Atrial fibrillation || id:ebi-a-GCST006414	C-X-C motif chemokine 11 levels	MR Egger	24	1.03441	0.908371	1.17793	0.614926
GCST90274781	ebi-a-GCST006414	Atrial fibrillation || id:ebi-a-GCST006414	C-X-C motif chemokine 11 levels	Weighted median	24	1.07221	1.01272	1.13519	0.0166585
GCST90274781	ebi-a-GCST006414	Atrial fibrillation || id:ebi-a-GCST006414	C-X-C motif chemokine 11 levels	Inverse variance weighted	24	1.04868	0.994034	1.10633	0.0817131
GCST90274781	ebi-a-GCST006414	Atrial fibrillation || id:ebi-a-GCST006414	C-X-C motif chemokine 11 levels	Simple mode	24	1.04553	0.939646	1.16334	0.422161
GCST90274781	ebi-a-GCST006414	Atrial fibrillation || id:ebi-a-GCST006414	C-X-C motif chemokine 11 levels	Weighted mode	24	1.07012	1.00653	1.13774	0.0407373
GCST90274782	ebi-a-GCST006414	Atrial fibrillation || id:ebi-a-GCST006414	C-X-C motif chemokine 5 levels	MR Egger	14	1.0338	0.956392	1.11747	0.418901
GCST90274782	ebi-a-GCST006414	Atrial fibrillation || id:ebi-a-GCST006414	C-X-C motif chemokine 5 levels	Weighted median	14	1.03761	0.998244	1.07852	0.0613519
GCST90274782	ebi-a-GCST006414	Atrial fibrillation || id:ebi-a-GCST006414	C-X-C motif chemokine 5 levels	Inverse variance weighted	14	1.02815	0.976485	1.08256	0.291219
GCST90274782	ebi-a-GCST006414	Atrial fibrillation || id:ebi-a-GCST006414	C-X-C motif chemokine 5 levels	Simple mode	14	0.939195	0.808563	1.09093	0.426455
GCST90274782	ebi-a-GCST006414	Atrial fibrillation || id:ebi-a-GCST006414	C-X-C motif chemokine 5 levels	Weighted mode	14	1.04061	0.999174	1.08376	0.0770513
GCST90274783	ebi-a-GCST006414	Atrial fibrillation || id:ebi-a-GCST006414	C-X-C motif chemokine 6 levels	MR Egger	16	0.929609	0.793958	1.08844	0.379761
GCST90274783	ebi-a-GCST006414	Atrial fibrillation || id:ebi-a-GCST006414	C-X-C motif chemokine 6 levels	Weighted median	16	0.93373	0.853264	1.02178	0.135885
GCST90274783	ebi-a-GCST006414	Atrial fibrillation || id:ebi-a-GCST006414	C-X-C motif chemokine 6 levels	Inverse variance weighted	16	0.955988	0.892574	1.02391	0.198671
GCST90274783	ebi-a-GCST006414	Atrial fibrillation || id:ebi-a-GCST006414	C-X-C motif chemokine 6 levels	Simple mode	16	0.87804	0.763564	1.00968	0.0880009
GCST90274783	ebi-a-GCST006414	Atrial fibrillation || id:ebi-a-GCST006414	C-X-C motif chemokine 6 levels	Weighted mode	16	0.937656	0.822798	1.06855	0.349586
GCST90274784	ebi-a-GCST006414	Atrial fibrillation || id:ebi-a-GCST006414	C-X-C motif chemokine 9 levels	MR Egger	24	0.96853	0.858646	1.09248	0.607955
GCST90274784	ebi-a-GCST006414	Atrial fibrillation || id:ebi-a-GCST006414	C-X-C motif chemokine 9 levels	Weighted median	24	1.04271	0.978202	1.11147	0.199296
GCST90274784	ebi-a-GCST006414	Atrial fibrillation || id:ebi-a-GCST006414	C-X-C motif chemokine 9 levels	Inverse variance weighted	24	1.04549	0.992991	1.10077	0.0905659
GCST90274784	ebi-a-GCST006414	Atrial fibrillation || id:ebi-a-GCST006414	C-X-C motif chemokine 9 levels	Simple mode	24	1.05274	0.955029	1.16044	0.311835
GCST90274784	ebi-a-GCST006414	Atrial fibrillation || id:ebi-a-GCST006414	C-X-C motif chemokine 9 levels	Weighted mode	24	1.04188	0.968598	1.1207	0.281641
GCST90274785	ebi-a-GCST006414	Atrial fibrillation || id:ebi-a-GCST006414	Delta and Notch-like epidermal growth factor-related receptor levels	MR Egger	16	0.974483	0.885052	1.07295	0.606909
GCST90274785	ebi-a-GCST006414	Atrial fibrillation || id:ebi-a-GCST006414	Delta and Notch-like epidermal growth factor-related receptor levels	Weighted median	16	0.967468	0.914725	1.02325	0.247538
GCST90274785	ebi-a-GCST006414	Atrial fibrillation || id:ebi-a-GCST006414	Delta and Notch-like epidermal growth factor-related receptor levels	Inverse variance weighted	16	0.992623	0.951618	1.0354	0.730845
GCST90274785	ebi-a-GCST006414	Atrial fibrillation || id:ebi-a-GCST006414	Delta and Notch-like epidermal growth factor-related receptor levels	Simple mode	16	1.04185	0.933082	1.16329	0.477382
GCST90274785	ebi-a-GCST006414	Atrial fibrillation || id:ebi-a-GCST006414	Delta and Notch-like epidermal growth factor-related receptor levels	Weighted mode	16	0.970532	0.914151	1.03039	0.342831
GCST90274786	ebi-a-GCST006414	Atrial fibrillation || id:ebi-a-GCST006414	Protein S100-A12 levels	MR Egger	16	1.02008	0.9162	1.13573	0.722202
GCST90274786	ebi-a-GCST006414	Atrial fibrillation || id:ebi-a-GCST006414	Protein S100-A12 levels	Weighted median	16	0.979774	0.913122	1.05129	0.569722
GCST90274786	ebi-a-GCST006414	Atrial fibrillation || id:ebi-a-GCST006414	Protein S100-A12 levels	Inverse variance weighted	16	0.995734	0.946332	1.04772	0.869221
GCST90274786	ebi-a-GCST006414	Atrial fibrillation || id:ebi-a-GCST006414	Protein S100-A12 levels	Simple mode	16	0.968383	0.854577	1.09734	0.621798
GCST90274786	ebi-a-GCST006414	Atrial fibrillation || id:ebi-a-GCST006414	Protein S100-A12 levels	Weighted mode	16	0.974015	0.899866	1.05427	0.524448
GCST90274787	ebi-a-GCST006414	Atrial fibrillation || id:ebi-a-GCST006414	Fibroblast growth factor 19 levels	MR Egger	21	1.00858	0.900447	1.12969	0.884232
GCST90274787	ebi-a-GCST006414	Atrial fibrillation || id:ebi-a-GCST006414	Fibroblast growth factor 19 levels	Weighted median	21	0.984917	0.922914	1.05108	0.646852
GCST90274787	ebi-a-GCST006414	Atrial fibrillation || id:ebi-a-GCST006414	Fibroblast growth factor 19 levels	Inverse variance weighted	21	1.01346	0.96961	1.05929	0.553537
GCST90274787	ebi-a-GCST006414	Atrial fibrillation || id:ebi-a-GCST006414	Fibroblast growth factor 19 levels	Simple mode	21	0.981095	0.878842	1.09525	0.737497
GCST90274787	ebi-a-GCST006414	Atrial fibrillation || id:ebi-a-GCST006414	Fibroblast growth factor 19 levels	Weighted mode	21	0.976474	0.909894	1.04793	0.516312
GCST90274788	ebi-a-GCST006414	Atrial fibrillation || id:ebi-a-GCST006414	Fibroblast growth factor 21 levels	MR Egger	14	0.987632	0.889359	1.09676	0.819883
GCST90274788	ebi-a-GCST006414	Atrial fibrillation || id:ebi-a-GCST006414	Fibroblast growth factor 21 levels	Weighted median	14	1.00693	0.946822	1.07085	0.826015
GCST90274788	ebi-a-GCST006414	Atrial fibrillation || id:ebi-a-GCST006414	Fibroblast growth factor 21 levels	Inverse variance weighted	14	1.01686	0.972252	1.06351	0.465139
GCST90274788	ebi-a-GCST006414	Atrial fibrillation || id:ebi-a-GCST006414	Fibroblast growth factor 21 levels	Simple mode	14	1.00581	0.912582	1.10856	0.908858
GCST90274788	ebi-a-GCST006414	Atrial fibrillation || id:ebi-a-GCST006414	Fibroblast growth factor 21 levels	Weighted mode	14	0.997663	0.931134	1.06895	0.948041
GCST90274789	ebi-a-GCST006414	Atrial fibrillation || id:ebi-a-GCST006414	Fibroblast growth factor 23 levels	MR Egger	16	1.0288	0.856399	1.23592	0.766006
GCST90274789	ebi-a-GCST006414	Atrial fibrillation || id:ebi-a-GCST006414	Fibroblast growth factor 23 levels	Weighted median	16	0.989393	0.910569	1.07504	0.801231
GCST90274789	ebi-a-GCST006414	Atrial fibrillation || id:ebi-a-GCST006414	Fibroblast growth factor 23 levels	Inverse variance weighted	16	0.959285	0.904342	1.01757	0.167185
GCST90274789	ebi-a-GCST006414	Atrial fibrillation || id:ebi-a-GCST006414	Fibroblast growth factor 23 levels	Simple mode	16	0.993786	0.873077	1.13118	0.926087
GCST90274789	ebi-a-GCST006414	Atrial fibrillation || id:ebi-a-GCST006414	Fibroblast growth factor 23 levels	Weighted mode	16	1.00117	0.9053	1.1072	0.982113
GCST90274790	ebi-a-GCST006414	Atrial fibrillation || id:ebi-a-GCST006414	Fibroblast growth factor 5 levels	MR Egger	24	1.08752	1.05002	1.12637	0.000113047
GCST90274790	ebi-a-GCST006414	Atrial fibrillation || id:ebi-a-GCST006414	Fibroblast growth factor 5 levels	Weighted median	24	1.08099	1.05309	1.10962	5.26835e-09
GCST90274790	ebi-a-GCST006414	Atrial fibrillation || id:ebi-a-GCST006414	Fibroblast growth factor 5 levels	Inverse variance weighted	24	1.07237	1.04622	1.09918	2.91089e-08
GCST90274790	ebi-a-GCST006414	Atrial fibrillation || id:ebi-a-GCST006414	Fibroblast growth factor 5 levels	Simple mode	24	1.0153	0.915909	1.12549	0.775215
GCST90274790	ebi-a-GCST006414	Atrial fibrillation || id:ebi-a-GCST006414	Fibroblast growth factor 5 levels	Weighted mode	24	1.08412	1.05524	1.1138	5.63729e-06
GCST90274791	ebi-a-GCST006414	Atrial fibrillation || id:ebi-a-GCST006414	Fms-related tyrosine kinase 3 ligand levels	MR Egger	30	0.959573	0.897005	1.0265	0.240353
GCST90274791	ebi-a-GCST006414	Atrial fibrillation || id:ebi-a-GCST006414	Fms-related tyrosine kinase 3 ligand levels	Weighted median	30	0.973553	0.926033	1.02351	0.293822
GCST90274791	ebi-a-GCST006414	Atrial fibrillation || id:ebi-a-GCST006414	Fms-related tyrosine kinase 3 ligand levels	Inverse variance weighted	30	0.953563	0.917136	0.991437	0.0167215
GCST90274791	ebi-a-GCST006414	Atrial fibrillation || id:ebi-a-GCST006414	Fms-related tyrosine kinase 3 ligand levels	Simple mode	30	0.954789	0.880044	1.03588	0.275109
GCST90274791	ebi-a-GCST006414	Atrial fibrillation || id:ebi-a-GCST006414	Fms-related tyrosine kinase 3 ligand levels	Weighted mode	30	0.969957	0.922681	1.01966	0.241202
GCST90274792	ebi-a-GCST006414	Atrial fibrillation || id:ebi-a-GCST006414	Glial cell line-derived neurotrophic factor levels	MR Egger	14	1.01559	0.946372	1.08987	0.675167
GCST90274792	ebi-a-GCST006414	Atrial fibrillation || id:ebi-a-GCST006414	Glial cell line-derived neurotrophic factor levels	Weighted median	14	0.990663	0.943186	1.04053	0.70813
GCST90274792	ebi-a-GCST006414	Atrial fibrillation || id:ebi-a-GCST006414	Glial cell line-derived neurotrophic factor levels	Inverse variance weighted	14	0.986588	0.946637	1.02822	0.522
GCST90274792	ebi-a-GCST006414	Atrial fibrillation || id:ebi-a-GCST006414	Glial cell line-derived neurotrophic factor levels	Simple mode	14	0.988289	0.907138	1.0767	0.791797
GCST90274792	ebi-a-GCST006414	Atrial fibrillation || id:ebi-a-GCST006414	Glial cell line-derived neurotrophic factor levels	Weighted mode	14	0.991655	0.941942	1.04399	0.754539
GCST90274793	ebi-a-GCST006414	Atrial fibrillation || id:ebi-a-GCST006414	Hepatocyte growth factor levels	MR Egger	21	1.0145	0.866085	1.18835	0.860308
GCST90274793	ebi-a-GCST006414	Atrial fibrillation || id:ebi-a-GCST006414	Hepatocyte growth factor levels	Weighted median	21	0.956368	0.878421	1.04123	0.303708
GCST90274793	ebi-a-GCST006414	Atrial fibrillation || id:ebi-a-GCST006414	Hepatocyte growth factor levels	Inverse variance weighted	21	1.02707	0.956082	1.10333	0.464789
GCST90274793	ebi-a-GCST006414	Atrial fibrillation || id:ebi-a-GCST006414	Hepatocyte growth factor levels	Simple mode	21	0.950409	0.825266	1.09453	0.488278
GCST90274793	ebi-a-GCST006414	Atrial fibrillation || id:ebi-a-GCST006414	Hepatocyte growth factor levels	Weighted mode	21	0.952602	0.872736	1.03978	0.290002
GCST90274794	ebi-a-GCST006414	Atrial fibrillation || id:ebi-a-GCST006414	Interferon gamma levels	MR Egger	10	1.0103	0.89773	1.13699	0.869189
GCST90274794	ebi-a-GCST006414	Atrial fibrillation || id:ebi-a-GCST006414	Interferon gamma levels	Weighted median	10	0.95937	0.880919	1.04481	0.340607
GCST90274794	ebi-a-GCST006414	Atrial fibrillation || id:ebi-a-GCST006414	Interferon gamma levels	Inverse variance weighted	10	0.956003	0.894552	1.02168	0.18438
GCST90274794	ebi-a-GCST006414	Atrial fibrillation || id:ebi-a-GCST006414	Interferon gamma levels	Simple mode	10	0.975935	0.8593	1.1084	0.716264
GCST90274794	ebi-a-GCST006414	Atrial fibrillation || id:ebi-a-GCST006414	Interferon gamma levels	Weighted mode	10	0.975935	0.870586	1.09403	0.685771
GCST90274795	ebi-a-GCST006414	Atrial fibrillation || id:ebi-a-GCST006414	Interleukin-10 levels	MR Egger	20	0.986511	0.877907	1.10855	0.822049
GCST90274795	ebi-a-GCST006414	Atrial fibrillation || id:ebi-a-GCST006414	Interleukin-10 levels	Weighted median	20	0.990046	0.922044	1.06306	0.782901
GCST90274795	ebi-a-GCST006414	Atrial fibrillation || id:ebi-a-GCST006414	Interleukin-10 levels	Inverse variance weighted	20	0.970243	0.922862	1.02006	0.236975
GCST90274795	ebi-a-GCST006414	Atrial fibrillation || id:ebi-a-GCST006414	Interleukin-10 levels	Simple mode	20	0.943385	0.842083	1.05687	0.32725
GCST90274795	ebi-a-GCST006414	Atrial fibrillation || id:ebi-a-GCST006414	Interleukin-10 levels	Weighted mode	20	0.977627	0.892479	1.0709	0.632046
GCST90274796	ebi-a-GCST006414	Atrial fibrillation || id:ebi-a-GCST006414	Interleukin-10 receptor subunit alpha levels	MR Egger	10	1.01707	0.895483	1.15516	0.801029
GCST90274796	ebi-a-GCST006414	Atrial fibrillation || id:ebi-a-GCST006414	Interleukin-10 receptor subunit alpha levels	Weighted median	10	0.995976	0.908538	1.09183	0.931467
GCST90274796	ebi-a-GCST006414	Atrial fibrillation || id:ebi-a-GCST006414	Interleukin-10 receptor subunit alpha levels	Inverse variance weighted	10	0.99651	0.931997	1.06549	0.918457
GCST90274796	ebi-a-GCST006414	Atrial fibrillation || id:ebi-a-GCST006414	Interleukin-10 receptor subunit alpha levels	Simple mode	10	0.938833	0.799951	1.10183	0.459472
GCST90274796	ebi-a-GCST006414	Atrial fibrillation || id:ebi-a-GCST006414	Interleukin-10 receptor subunit alpha levels	Weighted mode	10	0.928456	0.788499	1.09325	0.396392
GCST90274797	ebi-a-GCST006414	Atrial fibrillation || id:ebi-a-GCST006414	Interleukin-10 receptor subunit beta levels	MR Egger	19	1.00823	0.966564	1.0517	0.708133
GCST90274797	ebi-a-GCST006414	Atrial fibrillation || id:ebi-a-GCST006414	Interleukin-10 receptor subunit beta levels	Weighted median	19	0.988168	0.956805	1.02056	0.469464
GCST90274797	ebi-a-GCST006414	Atrial fibrillation || id:ebi-a-GCST006414	Interleukin-10 receptor subunit beta levels	Inverse variance weighted	19	0.964024	0.93248	0.996636	0.0308879
GCST90274797	ebi-a-GCST006414	Atrial fibrillation || id:ebi-a-GCST006414	Interleukin-10 receptor subunit beta levels	Simple mode	19	0.952667	0.820378	1.10629	0.532957
GCST90274797	ebi-a-GCST006414	Atrial fibrillation || id:ebi-a-GCST006414	Interleukin-10 receptor subunit beta levels	Weighted mode	19	0.987343	0.953626	1.02225	0.481675
GCST90274798	ebi-a-GCST006414	Atrial fibrillation || id:ebi-a-GCST006414	Interleukin-12 subunit beta levels	MR Egger	28	1.00738	0.968832	1.04745	0.714969
GCST90274798	ebi-a-GCST006414	Atrial fibrillation || id:ebi-a-GCST006414	Interleukin-12 subunit beta levels	Weighted median	28	1.00249	0.974327	1.03147	0.864228
GCST90274798	ebi-a-GCST006414	Atrial fibrillation || id:ebi-a-GCST006414	Interleukin-12 subunit beta levels	Inverse variance weighted	28	0.987181	0.961925	1.0131	0.329209
GCST90274798	ebi-a-GCST006414	Atrial fibrillation || id:ebi-a-GCST006414	Interleukin-12 subunit beta levels	Simple mode	28	1.00645	0.93022	1.08893	0.874038
GCST90274798	ebi-a-GCST006414	Atrial fibrillation || id:ebi-a-GCST006414	Interleukin-12 subunit beta levels	Weighted mode	28	1.00495	0.977716	1.03294	0.727355
GCST90274799	ebi-a-GCST006414	Atrial fibrillation || id:ebi-a-GCST006414	Interleukin-13 levels	MR Egger	13	0.844608	0.686321	1.0394	0.139014
GCST90274799	ebi-a-GCST006414	Atrial fibrillation || id:ebi-a-GCST006414	Interleukin-13 levels	Weighted median	13	0.956533	0.872331	1.04886	0.344515
GCST90274799	ebi-a-GCST006414	Atrial fibrillation || id:ebi-a-GCST006414	Interleukin-13 levels	Inverse variance weighted	13	0.975451	0.896871	1.06092	0.561884
GCST90274799	ebi-a-GCST006414	Atrial fibrillation || id:ebi-a-GCST006414	Interleukin-13 levels	Simple mode	13	0.865954	0.721913	1.03874	0.146967
GCST90274799	ebi-a-GCST006414	Atrial fibrillation || id:ebi-a-GCST006414	Interleukin-13 levels	Weighted mode	13	0.93971	0.794358	1.11166	0.482167
GCST90274800	ebi-a-GCST006414	Atrial fibrillation || id:ebi-a-GCST006414	Interleukin-15 receptor subunit alpha levels	MR Egger	12	1.02251	0.973436	1.07407	0.395831
GCST90274800	ebi-a-GCST006414	Atrial fibrillation || id:ebi-a-GCST006414	Interleukin-15 receptor subunit alpha levels	Weighted median	12	1.00621	0.974267	1.0392	0.706795
GCST90274800	ebi-a-GCST006414	Atrial fibrillation || id:ebi-a-GCST006414	Interleukin-15 receptor subunit alpha levels	Inverse variance weighted	12	0.99836	0.970197	1.02734	0.910509
GCST90274800	ebi-a-GCST006414	Atrial fibrillation || id:ebi-a-GCST006414	Interleukin-15 receptor subunit alpha levels	Simple mode	12	0.903527	0.826872	0.987288	0.0464693
GCST90274800	ebi-a-GCST006414	Atrial fibrillation || id:ebi-a-GCST006414	Interleukin-15 receptor subunit alpha levels	Weighted mode	12	1.00941	0.978569	1.04123	0.565975
GCST90274801	ebi-a-GCST006414	Atrial fibrillation || id:ebi-a-GCST006414	Interleukin-17A levels	MR Egger	14	1.00734	0.842982	1.20375	0.93717
GCST90274801	ebi-a-GCST006414	Atrial fibrillation || id:ebi-a-GCST006414	Interleukin-17A levels	Weighted median	14	1.01411	0.926464	1.11006	0.761209
GCST90274801	ebi-a-GCST006414	Atrial fibrillation || id:ebi-a-GCST006414	Interleukin-17A levels	Inverse variance weighted	14	1.00908	0.941314	1.08172	0.798862
GCST90274801	ebi-a-GCST006414	Atrial fibrillation || id:ebi-a-GCST006414	Interleukin-17A levels	Simple mode	14	1.0426	0.902389	1.2046	0.58093
GCST90274801	ebi-a-GCST006414	Atrial fibrillation || id:ebi-a-GCST006414	Interleukin-17A levels	Weighted mode	14	1.0359	0.891457	1.20374	0.652883
GCST90274802	ebi-a-GCST006414	Atrial fibrillation || id:ebi-a-GCST006414	Interleukin-17C levels	MR Egger	19	0.951494	0.834987	1.08426	0.465791
GCST90274802	ebi-a-GCST006414	Atrial fibrillation || id:ebi-a-GCST006414	Interleukin-17C levels	Weighted median	19	0.967789	0.906566	1.03315	0.326104
GCST90274802	ebi-a-GCST006414	Atrial fibrillation || id:ebi-a-GCST006414	Interleukin-17C levels	Inverse variance weighted	19	0.970995	0.925218	1.01904	0.23223
GCST90274802	ebi-a-GCST006414	Atrial fibrillation || id:ebi-a-GCST006414	Interleukin-17C levels	Simple mode	19	0.981555	0.868529	1.10929	0.768908
GCST90274802	ebi-a-GCST006414	Atrial fibrillation || id:ebi-a-GCST006414	Interleukin-17C levels	Weighted mode	19	0.973796	0.865898	1.09514	0.662909
GCST90274803	ebi-a-GCST006414	Atrial fibrillation || id:ebi-a-GCST006414	Interleukin-18 levels	MR Egger	23	1.09769	0.991672	1.21504	0.0864682
GCST90274803	ebi-a-GCST006414	Atrial fibrillation || id:ebi-a-GCST006414	Interleukin-18 levels	Weighted median	23	1.02265	0.962436	1.08664	0.469401
GCST90274803	ebi-a-GCST006414	Atrial fibrillation || id:ebi-a-GCST006414	Interleukin-18 levels	Inverse variance weighted	23	1.0002	0.949561	1.05354	0.993909
GCST90274803	ebi-a-GCST006414	Atrial fibrillation || id:ebi-a-GCST006414	Interleukin-18 levels	Simple mode	23	0.921376	0.797246	1.06483	0.279351
GCST90274803	ebi-a-GCST006414	Atrial fibrillation || id:ebi-a-GCST006414	Interleukin-18 levels	Weighted mode	23	1.03364	0.975638	1.09509	0.273581
GCST90274804	ebi-a-GCST006414	Atrial fibrillation || id:ebi-a-GCST006414	interleukin-18 receptor 1 levels	MR Egger	22	1.0053	0.943855	1.07074	0.871166
GCST90274804	ebi-a-GCST006414	Atrial fibrillation || id:ebi-a-GCST006414	interleukin-18 receptor 1 levels	Weighted median	22	0.996736	0.962886	1.03178	0.852876
GCST90274804	ebi-a-GCST006414	Atrial fibrillation || id:ebi-a-GCST006414	interleukin-18 receptor 1 levels	Inverse variance weighted	22	1.00334	0.970803	1.03696	0.84302
GCST90274804	ebi-a-GCST006414	Atrial fibrillation || id:ebi-a-GCST006414	interleukin-18 receptor 1 levels	Simple mode	22	0.980494	0.892091	1.07766	0.686959
GCST90274804	ebi-a-GCST006414	Atrial fibrillation || id:ebi-a-GCST006414	interleukin-18 receptor 1 levels	Weighted mode	22	0.993267	0.961768	1.0258	0.685328
GCST90274805	ebi-a-GCST006414	Atrial fibrillation || id:ebi-a-GCST006414	Interleukin-1-alpha levels	MR Egger	14	0.983481	0.881068	1.0978	0.771629
GCST90274805	ebi-a-GCST006414	Atrial fibrillation || id:ebi-a-GCST006414	Interleukin-1-alpha levels	Weighted median	14	0.977409	0.916116	1.0428	0.489231
GCST90274805	ebi-a-GCST006414	Atrial fibrillation || id:ebi-a-GCST006414	Interleukin-1-alpha levels	Inverse variance weighted	14	0.970114	0.913419	1.03033	0.32338
GCST90274805	ebi-a-GCST006414	Atrial fibrillation || id:ebi-a-GCST006414	Interleukin-1-alpha levels	Simple mode	14	1.03188	0.918136	1.15971	0.607318
GCST90274805	ebi-a-GCST006414	Atrial fibrillation || id:ebi-a-GCST006414	Interleukin-1-alpha levels	Weighted mode	14	0.972056	0.896834	1.05359	0.502513
GCST90274806	ebi-a-GCST006414	Atrial fibrillation || id:ebi-a-GCST006414	Interleukin-2 levels	MR Egger	15	0.939666	0.809849	1.09029	0.426788
GCST90274806	ebi-a-GCST006414	Atrial fibrillation || id:ebi-a-GCST006414	Interleukin-2 levels	Weighted median	15	1.02614	0.948595	1.11002	0.519837
GCST90274806	ebi-a-GCST006414	Atrial fibrillation || id:ebi-a-GCST006414	Interleukin-2 levels	Inverse variance weighted	15	1.0311	0.974638	1.09082	0.286498
GCST90274806	ebi-a-GCST006414	Atrial fibrillation || id:ebi-a-GCST006414	Interleukin-2 levels	Simple mode	15	1.10022	0.951581	1.27207	0.218033
GCST90274806	ebi-a-GCST006414	Atrial fibrillation || id:ebi-a-GCST006414	Interleukin-2 levels	Weighted mode	15	1.09098	0.953101	1.2488	0.227155
GCST90274807	ebi-a-GCST006414	Atrial fibrillation || id:ebi-a-GCST006414	Interleukin-20 levels	MR Egger	12	1.04824	0.914484	1.20156	0.5141
GCST90274807	ebi-a-GCST006414	Atrial fibrillation || id:ebi-a-GCST006414	Interleukin-20 levels	Weighted median	12	1.00994	0.926069	1.1014	0.823101
GCST90274807	ebi-a-GCST006414	Atrial fibrillation || id:ebi-a-GCST006414	Interleukin-20 levels	Inverse variance weighted	12	1.01923	0.951731	1.09152	0.585809
GCST90274807	ebi-a-GCST006414	Atrial fibrillation || id:ebi-a-GCST006414	Interleukin-20 levels	Simple mode	12	1.01256	0.877083	1.16897	0.867813
GCST90274807	ebi-a-GCST006414	Atrial fibrillation || id:ebi-a-GCST006414	Interleukin-20 levels	Weighted mode	12	1.00999	0.888319	1.14832	0.882117
GCST90274808	ebi-a-GCST006414	Atrial fibrillation || id:ebi-a-GCST006414	Interleukin-20 receptor subunit alpha levels	MR Egger	12	0.910875	0.78122	1.06205	0.260936
GCST90274808	ebi-a-GCST006414	Atrial fibrillation || id:ebi-a-GCST006414	Interleukin-20 receptor subunit alpha levels	Weighted median	12	0.941701	0.857636	1.03401	0.208004
GCST90274808	ebi-a-GCST006414	Atrial fibrillation || id:ebi-a-GCST006414	Interleukin-20 receptor subunit alpha levels	Inverse variance weighted	12	0.99705	0.926385	1.07311	0.937211
GCST90274808	ebi-a-GCST006414	Atrial fibrillation || id:ebi-a-GCST006414	Interleukin-20 receptor subunit alpha levels	Simple mode	12	0.928551	0.79529	1.08414	0.368448
GCST90274808	ebi-a-GCST006414	Atrial fibrillation || id:ebi-a-GCST006414	Interleukin-20 receptor subunit alpha levels	Weighted mode	12	0.92511	0.789449	1.08408	0.356657
GCST90274809	ebi-a-GCST006414	Atrial fibrillation || id:ebi-a-GCST006414	Interleukin-22 receptor subunit alpha-1 levels	MR Egger	12	0.958279	0.853702	1.07567	0.486351
GCST90274809	ebi-a-GCST006414	Atrial fibrillation || id:ebi-a-GCST006414	Interleukin-22 receptor subunit alpha-1 levels	Weighted median	12	1.05989	0.974237	1.15308	0.176075
GCST90274809	ebi-a-GCST006414	Atrial fibrillation || id:ebi-a-GCST006414	Interleukin-22 receptor subunit alpha-1 levels	Inverse variance weighted	12	1.05655	0.992951	1.12422	0.082444
GCST90274809	ebi-a-GCST006414	Atrial fibrillation || id:ebi-a-GCST006414	Interleukin-22 receptor subunit alpha-1 levels	Simple mode	12	1.07271	0.930477	1.23669	0.354262
GCST90274809	ebi-a-GCST006414	Atrial fibrillation || id:ebi-a-GCST006414	Interleukin-22 receptor subunit alpha-1 levels	Weighted mode	12	1.07565	0.952567	1.21464	0.264339
GCST90274810	ebi-a-GCST006414	Atrial fibrillation || id:ebi-a-GCST006414	Interleukin-24 levels	MR Egger	12	0.917743	0.80266	1.04933	0.237778
GCST90274810	ebi-a-GCST006414	Atrial fibrillation || id:ebi-a-GCST006414	Interleukin-24 levels	Weighted median	12	0.964487	0.884308	1.05193	0.414161
GCST90274810	ebi-a-GCST006414	Atrial fibrillation || id:ebi-a-GCST006414	Interleukin-24 levels	Inverse variance weighted	12	0.98768	0.924327	1.05537	0.71398
GCST90274810	ebi-a-GCST006414	Atrial fibrillation || id:ebi-a-GCST006414	Interleukin-24 levels	Simple mode	12	0.955464	0.831171	1.09834	0.534813
GCST90274810	ebi-a-GCST006414	Atrial fibrillation || id:ebi-a-GCST006414	Interleukin-24 levels	Weighted mode	12	0.955464	0.838228	1.0891	0.509269
GCST90274811	ebi-a-GCST006414	Atrial fibrillation || id:ebi-a-GCST006414	Interleukin-2 receptor subunit beta levels	MR Egger	12	1.01607	0.882609	1.16971	0.828871
GCST90274811	ebi-a-GCST006414	Atrial fibrillation || id:ebi-a-GCST006414	Interleukin-2 receptor subunit beta levels	Weighted median	12	1.06178	0.973656	1.15787	0.175082
GCST90274811	ebi-a-GCST006414	Atrial fibrillation || id:ebi-a-GCST006414	Interleukin-2 receptor subunit beta levels	Inverse variance weighted	12	1.07153	1.00466	1.14285	0.0355978
GCST90274811	ebi-a-GCST006414	Atrial fibrillation || id:ebi-a-GCST006414	Interleukin-2 receptor subunit beta levels	Simple mode	12	1.0505	0.913037	1.20865	0.505396
GCST90274811	ebi-a-GCST006414	Atrial fibrillation || id:ebi-a-GCST006414	Interleukin-2 receptor subunit beta levels	Weighted mode	12	1.05443	0.92323	1.20429	0.450822
GCST90274812	ebi-a-GCST006414	Atrial fibrillation || id:ebi-a-GCST006414	Interleukin-33 levels	MR Egger	10	1.06452	0.864271	1.31116	0.572721
GCST90274812	ebi-a-GCST006414	Atrial fibrillation || id:ebi-a-GCST006414	Interleukin-33 levels	Weighted median	10	0.982737	0.893036	1.08145	0.721393
GCST90274812	ebi-a-GCST006414	Atrial fibrillation || id:ebi-a-GCST006414	Interleukin-33 levels	Inverse variance weighted	10	1.02042	0.949255	1.09692	0.583628
GCST90274812	ebi-a-GCST006414	Atrial fibrillation || id:ebi-a-GCST006414	Interleukin-33 levels	Simple mode	10	0.95291	0.826355	1.09885	0.523668
GCST90274812	ebi-a-GCST006414	Atrial fibrillation || id:ebi-a-GCST006414	Interleukin-33 levels	Weighted mode	10	0.955472	0.825515	1.10589	0.556529
GCST90274813	ebi-a-GCST006414	Atrial fibrillation || id:ebi-a-GCST006414	Interleukin-4 levels	MR Egger	14	1.02803	0.863009	1.2246	0.76213
GCST90274813	ebi-a-GCST006414	Atrial fibrillation || id:ebi-a-GCST006414	Interleukin-4 levels	Weighted median	14	0.986954	0.903416	1.07822	0.77103
GCST90274813	ebi-a-GCST006414	Atrial fibrillation || id:ebi-a-GCST006414	Interleukin-4 levels	Inverse variance weighted	14	1.01947	0.953043	1.09052	0.574883
GCST90274813	ebi-a-GCST006414	Atrial fibrillation || id:ebi-a-GCST006414	Interleukin-4 levels	Simple mode	14	0.986211	0.856882	1.13506	0.849482
GCST90274813	ebi-a-GCST006414	Atrial fibrillation || id:ebi-a-GCST006414	Interleukin-4 levels	Weighted mode	14	0.989062	0.878431	1.11362	0.858592
GCST90274814	ebi-a-GCST006414	Atrial fibrillation || id:ebi-a-GCST006414	Interleukin-5 levels	MR Egger	11	1.05879	0.895912	1.25127	0.519506
GCST90274814	ebi-a-GCST006414	Atrial fibrillation || id:ebi-a-GCST006414	Interleukin-5 levels	Weighted median	11	1.01836	0.931086	1.11382	0.690592
GCST90274814	ebi-a-GCST006414	Atrial fibrillation || id:ebi-a-GCST006414	Interleukin-5 levels	Inverse variance weighted	11	0.999084	0.930427	1.07281	0.979879
GCST90274814	ebi-a-GCST006414	Atrial fibrillation || id:ebi-a-GCST006414	Interleukin-5 levels	Simple mode	11	1.03117	0.894649	1.18853	0.680784
GCST90274814	ebi-a-GCST006414	Atrial fibrillation || id:ebi-a-GCST006414	Interleukin-5 levels	Weighted mode	11	1.03437	0.903522	1.18416	0.63492
GCST90274815	ebi-a-GCST006414	Atrial fibrillation || id:ebi-a-GCST006414	Interleukin-6 levels	MR Egger	8	0.742752	0.600992	0.917951	0.0331895
GCST90274815	ebi-a-GCST006414	Atrial fibrillation || id:ebi-a-GCST006414	Interleukin-6 levels	Weighted median	8	0.834329	0.757207	0.919307	0.000252016
GCST90274815	ebi-a-GCST006414	Atrial fibrillation || id:ebi-a-GCST006414	Interleukin-6 levels	Inverse variance weighted	8	0.886431	0.788432	0.996611	0.0437173
GCST90274815	ebi-a-GCST006414	Atrial fibrillation || id:ebi-a-GCST006414	Interleukin-6 levels	Simple mode	8	1.12493	0.898275	1.40877	0.339267
GCST90274815	ebi-a-GCST006414	Atrial fibrillation || id:ebi-a-GCST006414	Interleukin-6 levels	Weighted mode	8	0.795912	0.734906	0.861981	0.000807096
GCST90274816	ebi-a-GCST006414	Atrial fibrillation || id:ebi-a-GCST006414	Interleukin-7 levels	MR Egger	16	0.830438	0.695971	0.990886	0.0583231
GCST90274816	ebi-a-GCST006414	Atrial fibrillation || id:ebi-a-GCST006414	Interleukin-7 levels	Weighted median	16	0.896461	0.810212	0.991891	0.0341962
GCST90274816	ebi-a-GCST006414	Atrial fibrillation || id:ebi-a-GCST006414	Interleukin-7 levels	Inverse variance weighted	16	0.927388	0.865618	0.993566	0.0320697
GCST90274816	ebi-a-GCST006414	Atrial fibrillation || id:ebi-a-GCST006414	Interleukin-7 levels	Simple mode	16	0.866225	0.718989	1.04361	0.151595
GCST90274816	ebi-a-GCST006414	Atrial fibrillation || id:ebi-a-GCST006414	Interleukin-7 levels	Weighted mode	16	0.89698	0.762389	1.05533	0.20966
GCST90274817	ebi-a-GCST006414	Atrial fibrillation || id:ebi-a-GCST006414	Interleukin-8 levels	MR Egger	17	0.932824	0.818689	1.06287	0.312877
GCST90274817	ebi-a-GCST006414	Atrial fibrillation || id:ebi-a-GCST006414	Interleukin-8 levels	Weighted median	17	1.02486	0.943098	1.11371	0.562672
GCST90274817	ebi-a-GCST006414	Atrial fibrillation || id:ebi-a-GCST006414	Interleukin-8 levels	Inverse variance weighted	17	0.997326	0.935268	1.0635	0.934894
GCST90274817	ebi-a-GCST006414	Atrial fibrillation || id:ebi-a-GCST006414	Interleukin-8 levels	Simple mode	17	1.07436	0.909308	1.26937	0.411749
GCST90274817	ebi-a-GCST006414	Atrial fibrillation || id:ebi-a-GCST006414	Interleukin-8 levels	Weighted mode	17	1.07625	0.908122	1.27551	0.408985
GCST90274818	ebi-a-GCST006414	Atrial fibrillation || id:ebi-a-GCST006414	Latency-associated peptide transforming growth factor beta 1 levels	MR Egger	19	0.945366	0.866089	1.0319	0.225642
GCST90274818	ebi-a-GCST006414	Atrial fibrillation || id:ebi-a-GCST006414	Latency-associated peptide transforming growth factor beta 1 levels	Weighted median	19	1.00258	0.934932	1.07511	0.942451
GCST90274818	ebi-a-GCST006414	Atrial fibrillation || id:ebi-a-GCST006414	Latency-associated peptide transforming growth factor beta 1 levels	Inverse variance weighted	19	0.999786	0.950425	1.05171	0.993397
GCST90274818	ebi-a-GCST006414	Atrial fibrillation || id:ebi-a-GCST006414	Latency-associated peptide transforming growth factor beta 1 levels	Simple mode	19	1.00152	0.89471	1.12109	0.979182
GCST90274818	ebi-a-GCST006414	Atrial fibrillation || id:ebi-a-GCST006414	Latency-associated peptide transforming growth factor beta 1 levels	Weighted mode	19	1.0066	0.920813	1.10038	0.886546
GCST90274819	ebi-a-GCST006414	Atrial fibrillation || id:ebi-a-GCST006414	Leukemia inhibitory factor levels	MR Egger	12	1.05814	0.91763	1.22016	0.454915
GCST90274819	ebi-a-GCST006414	Atrial fibrillation || id:ebi-a-GCST006414	Leukemia inhibitory factor levels	Weighted median	12	0.96726	0.882934	1.05964	0.474444
GCST90274819	ebi-a-GCST006414	Atrial fibrillation || id:ebi-a-GCST006414	Leukemia inhibitory factor levels	Inverse variance weighted	12	0.954422	0.893091	1.01996	0.168618
GCST90274819	ebi-a-GCST006414	Atrial fibrillation || id:ebi-a-GCST006414	Leukemia inhibitory factor levels	Simple mode	12	0.992075	0.84716	1.16178	0.923107
GCST90274819	ebi-a-GCST006414	Atrial fibrillation || id:ebi-a-GCST006414	Leukemia inhibitory factor levels	Weighted mode	12	1.00016	0.851625	1.1746	0.998505
GCST90274820	ebi-a-GCST006414	Atrial fibrillation || id:ebi-a-GCST006414	Leukemia inhibitory factor receptor levels	MR Egger	18	0.943951	0.815001	1.0933	0.4527
GCST90274820	ebi-a-GCST006414	Atrial fibrillation || id:ebi-a-GCST006414	Leukemia inhibitory factor receptor levels	Weighted median	18	0.967861	0.895196	1.04642	0.41199
GCST90274820	ebi-a-GCST006414	Atrial fibrillation || id:ebi-a-GCST006414	Leukemia inhibitory factor receptor levels	Inverse variance weighted	18	0.927325	0.871842	0.986339	0.0165306
GCST90274820	ebi-a-GCST006414	Atrial fibrillation || id:ebi-a-GCST006414	Leukemia inhibitory factor receptor levels	Simple mode	18	0.954515	0.835382	1.09064	0.502935
GCST90274820	ebi-a-GCST006414	Atrial fibrillation || id:ebi-a-GCST006414	Leukemia inhibitory factor receptor levels	Weighted mode	18	0.958453	0.855539	1.07375	0.474
GCST90274821	ebi-a-GCST006414	Atrial fibrillation || id:ebi-a-GCST006414	Monocyte chemoattractant protein-1 levels	MR Egger	24	0.97829	0.912501	1.04882	0.542951
GCST90274821	ebi-a-GCST006414	Atrial fibrillation || id:ebi-a-GCST006414	Monocyte chemoattractant protein-1 levels	Weighted median	24	1.0208	0.969099	1.07525	0.437593
GCST90274821	ebi-a-GCST006414	Atrial fibrillation || id:ebi-a-GCST006414	Monocyte chemoattractant protein-1 levels	Inverse variance weighted	24	1.02128	0.983775	1.06022	0.269959
GCST90274821	ebi-a-GCST006414	Atrial fibrillation || id:ebi-a-GCST006414	Monocyte chemoattractant protein-1 levels	Simple mode	24	1.03249	0.934342	1.14095	0.53658
GCST90274821	ebi-a-GCST006414	Atrial fibrillation || id:ebi-a-GCST006414	Monocyte chemoattractant protein-1 levels	Weighted mode	24	1.00936	0.95334	1.06867	0.752044
GCST90274822	ebi-a-GCST006414	Atrial fibrillation || id:ebi-a-GCST006414	Monocyte chemoattractant protein 2 levels	MR Egger	29	1.00443	0.979917	1.02956	0.728505
GCST90274822	ebi-a-GCST006414	Atrial fibrillation || id:ebi-a-GCST006414	Monocyte chemoattractant protein 2 levels	Weighted median	29	1.01017	0.984011	1.03703	0.449627
GCST90274822	ebi-a-GCST006414	Atrial fibrillation || id:ebi-a-GCST006414	Monocyte chemoattractant protein 2 levels	Inverse variance weighted	29	1.00373	0.983821	1.02404	0.715755
GCST90274822	ebi-a-GCST006414	Atrial fibrillation || id:ebi-a-GCST006414	Monocyte chemoattractant protein 2 levels	Simple mode	29	0.983996	0.935253	1.03528	0.538695
GCST90274822	ebi-a-GCST006414	Atrial fibrillation || id:ebi-a-GCST006414	Monocyte chemoattractant protein 2 levels	Weighted mode	29	1.00957	0.986352	1.03334	0.429068
GCST90274823	ebi-a-GCST006414	Atrial fibrillation || id:ebi-a-GCST006414	Monocyte chemoattractant protein-3 levels	MR Egger	18	1.02465	0.931702	1.12688	0.62253
GCST90274823	ebi-a-GCST006414	Atrial fibrillation || id:ebi-a-GCST006414	Monocyte chemoattractant protein-3 levels	Weighted median	18	1.01679	0.95781	1.0794	0.584969
GCST90274823	ebi-a-GCST006414	Atrial fibrillation || id:ebi-a-GCST006414	Monocyte chemoattractant protein-3 levels	Inverse variance weighted	18	1.00231	0.959999	1.04649	0.916382
GCST90274823	ebi-a-GCST006414	Atrial fibrillation || id:ebi-a-GCST006414	Monocyte chemoattractant protein-3 levels	Simple mode	18	1.01879	0.933232	1.11218	0.682686
GCST90274823	ebi-a-GCST006414	Atrial fibrillation || id:ebi-a-GCST006414	Monocyte chemoattractant protein-3 levels	Weighted mode	18	1.02601	0.957499	1.09943	0.476367
GCST90274824	ebi-a-GCST006414	Atrial fibrillation || id:ebi-a-GCST006414	Monocyte chemoattractant protein-4 levels	MR Egger	19	0.970437	0.879002	1.07138	0.560093
GCST90274824	ebi-a-GCST006414	Atrial fibrillation || id:ebi-a-GCST006414	Monocyte chemoattractant protein-4 levels	Weighted median	19	1.01542	0.966499	1.06682	0.543512
GCST90274824	ebi-a-GCST006414	Atrial fibrillation || id:ebi-a-GCST006414	Monocyte chemoattractant protein-4 levels	Inverse variance weighted	19	1.00349	0.957201	1.05201	0.885149
GCST90274824	ebi-a-GCST006414	Atrial fibrillation || id:ebi-a-GCST006414	Monocyte chemoattractant protein-4 levels	Simple mode	19	1.00722	0.921794	1.10056	0.875388
GCST90274824	ebi-a-GCST006414	Atrial fibrillation || id:ebi-a-GCST006414	Monocyte chemoattractant protein-4 levels	Weighted mode	19	1.00899	0.958744	1.06187	0.735208
GCST90274825	ebi-a-GCST006414	Atrial fibrillation || id:ebi-a-GCST006414	Macrophage inflammatory protein 1a levels	MR Egger	16	1.01155	0.954997	1.07146	0.701465
GCST90274825	ebi-a-GCST006414	Atrial fibrillation || id:ebi-a-GCST006414	Macrophage inflammatory protein 1a levels	Weighted median	16	1.01859	0.982157	1.05638	0.321597
GCST90274825	ebi-a-GCST006414	Atrial fibrillation || id:ebi-a-GCST006414	Macrophage inflammatory protein 1a levels	Inverse variance weighted	16	1.01506	0.978624	1.05285	0.422854
GCST90274825	ebi-a-GCST006414	Atrial fibrillation || id:ebi-a-GCST006414	Macrophage inflammatory protein 1a levels	Simple mode	16	0.999901	0.910023	1.09866	0.998382
GCST90274825	ebi-a-GCST006414	Atrial fibrillation || id:ebi-a-GCST006414	Macrophage inflammatory protein 1a levels	Weighted mode	16	1.01821	0.983428	1.05422	0.325003
GCST90274826	ebi-a-GCST006414	Atrial fibrillation || id:ebi-a-GCST006414	Matrix metalloproteinase-1 levels	MR Egger	16	1.17593	0.96672	1.43041	0.127235
GCST90274826	ebi-a-GCST006414	Atrial fibrillation || id:ebi-a-GCST006414	Matrix metalloproteinase-1 levels	Weighted median	16	1.10235	1.02937	1.1805	0.00529744
GCST90274826	ebi-a-GCST006414	Atrial fibrillation || id:ebi-a-GCST006414	Matrix metalloproteinase-1 levels	Inverse variance weighted	16	1.02926	0.924412	1.14601	0.598773
GCST90274826	ebi-a-GCST006414	Atrial fibrillation || id:ebi-a-GCST006414	Matrix metalloproteinase-1 levels	Simple mode	16	1.06006	0.947195	1.18637	0.325985
GCST90274826	ebi-a-GCST006414	Atrial fibrillation || id:ebi-a-GCST006414	Matrix metalloproteinase-1 levels	Weighted mode	16	1.09753	1.00728	1.19587	0.0505551
GCST90274827	ebi-a-GCST006414	Atrial fibrillation || id:ebi-a-GCST006414	Matrix metalloproteinase-10 levels	MR Egger	16	1.00483	0.961059	1.05059	0.835256
GCST90274827	ebi-a-GCST006414	Atrial fibrillation || id:ebi-a-GCST006414	Matrix metalloproteinase-10 levels	Weighted median	16	0.996036	0.955585	1.0382	0.851061
GCST90274827	ebi-a-GCST006414	Atrial fibrillation || id:ebi-a-GCST006414	Matrix metalloproteinase-10 levels	Inverse variance weighted	16	0.991184	0.959281	1.02415	0.595778
GCST90274827	ebi-a-GCST006414	Atrial fibrillation || id:ebi-a-GCST006414	Matrix metalloproteinase-10 levels	Simple mode	16	0.969565	0.898013	1.04682	0.441715
GCST90274827	ebi-a-GCST006414	Atrial fibrillation || id:ebi-a-GCST006414	Matrix metalloproteinase-10 levels	Weighted mode	16	0.992932	0.956012	1.03128	0.718829
GCST90274828	ebi-a-GCST006414	Atrial fibrillation || id:ebi-a-GCST006414	Neurturin levels	MR Egger	15	1.19765	1.05988	1.35332	0.0125824
GCST90274828	ebi-a-GCST006414	Atrial fibrillation || id:ebi-a-GCST006414	Neurturin levels	Weighted median	15	0.966738	0.885039	1.05598	0.452694
GCST90274828	ebi-a-GCST006414	Atrial fibrillation || id:ebi-a-GCST006414	Neurturin levels	Inverse variance weighted	15	0.998437	0.925398	1.07724	0.967799
GCST90274828	ebi-a-GCST006414	Atrial fibrillation || id:ebi-a-GCST006414	Neurturin levels	Simple mode	15	0.941365	0.803014	1.10355	0.468568
GCST90274828	ebi-a-GCST006414	Atrial fibrillation || id:ebi-a-GCST006414	Neurturin levels	Weighted mode	15	0.935454	0.792205	1.10461	0.444507
GCST90274829	ebi-a-GCST006414	Atrial fibrillation || id:ebi-a-GCST006414	Neurotrophin-3 levels	MR Egger	18	1.00417	0.807566	1.24865	0.97058
GCST90274829	ebi-a-GCST006414	Atrial fibrillation || id:ebi-a-GCST006414	Neurotrophin-3 levels	Weighted median	18	0.994537	0.902966	1.0954	0.9115
GCST90274829	ebi-a-GCST006414	Atrial fibrillation || id:ebi-a-GCST006414	Neurotrophin-3 levels	Inverse variance weighted	18	1.03273	0.93974	1.13493	0.503474
GCST90274829	ebi-a-GCST006414	Atrial fibrillation || id:ebi-a-GCST006414	Neurotrophin-3 levels	Simple mode	18	0.987942	0.793927	1.22937	0.914672
GCST90274829	ebi-a-GCST006414	Atrial fibrillation || id:ebi-a-GCST006414	Neurotrophin-3 levels	Weighted mode	18	0.995688	0.841695	1.17786	0.960385
GCST90274830	ebi-a-GCST006414	Atrial fibrillation || id:ebi-a-GCST006414	Osteoprotegerin levels	MR Egger	21	1.0317	0.933741	1.13993	0.547075
GCST90274830	ebi-a-GCST006414	Atrial fibrillation || id:ebi-a-GCST006414	Osteoprotegerin levels	Weighted median	21	0.968926	0.913398	1.02783	0.294478
GCST90274830	ebi-a-GCST006414	Atrial fibrillation || id:ebi-a-GCST006414	Osteoprotegerin levels	Inverse variance weighted	21	0.970564	0.925127	1.01823	0.221946
GCST90274830	ebi-a-GCST006414	Atrial fibrillation || id:ebi-a-GCST006414	Osteoprotegerin levels	Simple mode	21	0.982265	0.878444	1.09836	0.756801
GCST90274830	ebi-a-GCST006414	Atrial fibrillation || id:ebi-a-GCST006414	Osteoprotegerin levels	Weighted mode	21	0.969382	0.911029	1.03147	0.33797
GCST90274831	ebi-a-GCST006414	Atrial fibrillation || id:ebi-a-GCST006414	Oncostatin-M levels	MR Egger	16	1.0425	0.851637	1.27613	0.692751
GCST90274831	ebi-a-GCST006414	Atrial fibrillation || id:ebi-a-GCST006414	Oncostatin-M levels	Weighted median	16	0.945588	0.86806	1.03004	0.19988
GCST90274831	ebi-a-GCST006414	Atrial fibrillation || id:ebi-a-GCST006414	Oncostatin-M levels	Inverse variance weighted	16	0.998888	0.927207	1.07611	0.976627
GCST90274831	ebi-a-GCST006414	Atrial fibrillation || id:ebi-a-GCST006414	Oncostatin-M levels	Simple mode	16	0.894201	0.783906	1.02002	0.116668
GCST90274831	ebi-a-GCST006414	Atrial fibrillation || id:ebi-a-GCST006414	Oncostatin-M levels	Weighted mode	16	0.894201	0.738419	1.08285	0.270149
GCST90274832	ebi-a-GCST006414	Atrial fibrillation || id:ebi-a-GCST006414	Programmed cell death 1 ligand 1 levels	MR Egger	19	0.925081	0.819157	1.0447	0.226406
GCST90274832	ebi-a-GCST006414	Atrial fibrillation || id:ebi-a-GCST006414	Programmed cell death 1 ligand 1 levels	Weighted median	19	0.944051	0.878196	1.01484	0.118619
GCST90274832	ebi-a-GCST006414	Atrial fibrillation || id:ebi-a-GCST006414	Programmed cell death 1 ligand 1 levels	Inverse variance weighted	19	0.962489	0.912698	1.015	0.158314
GCST90274832	ebi-a-GCST006414	Atrial fibrillation || id:ebi-a-GCST006414	Programmed cell death 1 ligand 1 levels	Simple mode	19	0.987787	0.87317	1.11745	0.847366
GCST90274832	ebi-a-GCST006414	Atrial fibrillation || id:ebi-a-GCST006414	Programmed cell death 1 ligand 1 levels	Weighted mode	19	0.949599	0.865974	1.0413	0.286015
GCST90274833	ebi-a-GCST006414	Atrial fibrillation || id:ebi-a-GCST006414	Stem cell factor levels	MR Egger	32	1.03007	0.948843	1.11825	0.485051
GCST90274833	ebi-a-GCST006414	Atrial fibrillation || id:ebi-a-GCST006414	Stem cell factor levels	Weighted median	32	1.02264	0.974814	1.0728	0.359648
GCST90274833	ebi-a-GCST006414	Atrial fibrillation || id:ebi-a-GCST006414	Stem cell factor levels	Inverse variance weighted	32	0.986272	0.944616	1.02977	0.530123
GCST90274833	ebi-a-GCST006414	Atrial fibrillation || id:ebi-a-GCST006414	Stem cell factor levels	Simple mode	32	0.909389	0.81428	1.01561	0.101989
GCST90274833	ebi-a-GCST006414	Atrial fibrillation || id:ebi-a-GCST006414	Stem cell factor levels	Weighted mode	32	1.01339	0.962937	1.06649	0.613253
GCST90274834	ebi-a-GCST006414	Atrial fibrillation || id:ebi-a-GCST006414	SIR2-like protein 2 levels	MR Egger	13	1.05732	0.921298	1.21343	0.444362
GCST90274834	ebi-a-GCST006414	Atrial fibrillation || id:ebi-a-GCST006414	SIR2-like protein 2 levels	Weighted median	13	1.08596	0.996383	1.18358	0.0604504
GCST90274834	ebi-a-GCST006414	Atrial fibrillation || id:ebi-a-GCST006414	SIR2-like protein 2 levels	Inverse variance weighted	13	1.03172	0.963733	1.10451	0.369244
GCST90274834	ebi-a-GCST006414	Atrial fibrillation || id:ebi-a-GCST006414	SIR2-like protein 2 levels	Simple mode	13	1.10185	0.961001	1.26334	0.189796
GCST90274834	ebi-a-GCST006414	Atrial fibrillation || id:ebi-a-GCST006414	SIR2-like protein 2 levels	Weighted mode	13	1.09708	0.981589	1.22615	0.128508
GCST90274835	ebi-a-GCST006414	Atrial fibrillation || id:ebi-a-GCST006414	Signaling lymphocytic activation molecule levels	MR Egger	27	1.08177	0.966417	1.2109	0.184025
GCST90274835	ebi-a-GCST006414	Atrial fibrillation || id:ebi-a-GCST006414	Signaling lymphocytic activation molecule levels	Weighted median	27	0.971776	0.915018	1.03205	0.351109
GCST90274835	ebi-a-GCST006414	Atrial fibrillation || id:ebi-a-GCST006414	Signaling lymphocytic activation molecule levels	Inverse variance weighted	27	1.00071	0.947275	1.05716	0.979799
GCST90274835	ebi-a-GCST006414	Atrial fibrillation || id:ebi-a-GCST006414	Signaling lymphocytic activation molecule levels	Simple mode	27	0.965733	0.862252	1.08163	0.551745
GCST90274835	ebi-a-GCST006414	Atrial fibrillation || id:ebi-a-GCST006414	Signaling lymphocytic activation molecule levels	Weighted mode	27	0.967878	0.904113	1.03614	0.356397
GCST90274836	ebi-a-GCST006414	Atrial fibrillation || id:ebi-a-GCST006414	Sulfotransferase 1A1 levels	MR Egger	23	0.929872	0.843815	1.02471	0.157075
GCST90274836	ebi-a-GCST006414	Atrial fibrillation || id:ebi-a-GCST006414	Sulfotransferase 1A1 levels	Weighted median	23	0.928621	0.875713	0.984725	0.0133498
GCST90274836	ebi-a-GCST006414	Atrial fibrillation || id:ebi-a-GCST006414	Sulfotransferase 1A1 levels	Inverse variance weighted	23	0.946286	0.908908	0.985201	0.0072508
GCST90274836	ebi-a-GCST006414	Atrial fibrillation || id:ebi-a-GCST006414	Sulfotransferase 1A1 levels	Simple mode	23	0.924982	0.81505	1.04974	0.239871
GCST90274836	ebi-a-GCST006414	Atrial fibrillation || id:ebi-a-GCST006414	Sulfotransferase 1A1 levels	Weighted mode	23	0.8827	0.80445	0.96856	0.0151401
GCST90274837	ebi-a-GCST006414	Atrial fibrillation || id:ebi-a-GCST006414	STAM binding protein levels	MR Egger	12	0.958438	0.729329	1.25952	0.766934
GCST90274837	ebi-a-GCST006414	Atrial fibrillation || id:ebi-a-GCST006414	STAM binding protein levels	Weighted median	12	1.03475	0.928619	1.15302	0.536085
GCST90274837	ebi-a-GCST006414	Atrial fibrillation || id:ebi-a-GCST006414	STAM binding protein levels	Inverse variance weighted	12	0.982828	0.893907	1.08059	0.720348
GCST90274837	ebi-a-GCST006414	Atrial fibrillation || id:ebi-a-GCST006414	STAM binding protein levels	Simple mode	12	1.10557	0.93783	1.3033	0.257054
GCST90274837	ebi-a-GCST006414	Atrial fibrillation || id:ebi-a-GCST006414	STAM binding protein levels	Weighted mode	12	1.09539	0.927701	1.29338	0.305506
GCST90274838	ebi-a-GCST006414	Atrial fibrillation || id:ebi-a-GCST006414	Transforming growth factor-alpha levels	MR Egger	13	0.845932	0.702142	1.01917	0.106104
GCST90274838	ebi-a-GCST006414	Atrial fibrillation || id:ebi-a-GCST006414	Transforming growth factor-alpha levels	Weighted median	13	0.962277	0.87917	1.05324	0.404046
GCST90274838	ebi-a-GCST006414	Atrial fibrillation || id:ebi-a-GCST006414	Transforming growth factor-alpha levels	Inverse variance weighted	13	0.997249	0.913823	1.08829	0.950728
GCST90274838	ebi-a-GCST006414	Atrial fibrillation || id:ebi-a-GCST006414	Transforming growth factor-alpha levels	Simple mode	13	0.954547	0.814363	1.11886	0.576537
GCST90274838	ebi-a-GCST006414	Atrial fibrillation || id:ebi-a-GCST006414	Transforming growth factor-alpha levels	Weighted mode	13	0.961865	0.853219	1.08435	0.536832
GCST90274839	ebi-a-GCST006414	Atrial fibrillation || id:ebi-a-GCST006414	Tumor necrosis factor levels	MR Egger	18	1.0895	0.969445	1.22443	0.169409
GCST90274839	ebi-a-GCST006414	Atrial fibrillation || id:ebi-a-GCST006414	Tumor necrosis factor levels	Weighted median	18	1.07073	0.998493	1.1482	0.055151
GCST90274839	ebi-a-GCST006414	Atrial fibrillation || id:ebi-a-GCST006414	Tumor necrosis factor levels	Inverse variance weighted	18	1.08948	1.02991	1.15249	0.0028137
GCST90274839	ebi-a-GCST006414	Atrial fibrillation || id:ebi-a-GCST006414	Tumor necrosis factor levels	Simple mode	18	1.06369	0.939524	1.20426	0.343263
GCST90274839	ebi-a-GCST006414	Atrial fibrillation || id:ebi-a-GCST006414	Tumor necrosis factor levels	Weighted mode	18	1.06369	0.950559	1.19028	0.296886
GCST90274840	ebi-a-GCST006414	Atrial fibrillation || id:ebi-a-GCST006414	TNF-beta levels	MR Egger	25	1.01741	0.971578	1.06541	0.47034
GCST90274840	ebi-a-GCST006414	Atrial fibrillation || id:ebi-a-GCST006414	TNF-beta levels	Weighted median	25	1.0109	0.977833	1.04509	0.522846
GCST90274840	ebi-a-GCST006414	Atrial fibrillation || id:ebi-a-GCST006414	TNF-beta levels	Inverse variance weighted	25	1.02387	0.994577	1.05403	0.111191
GCST90274840	ebi-a-GCST006414	Atrial fibrillation || id:ebi-a-GCST006414	TNF-beta levels	Simple mode	25	0.968004	0.886119	1.05746	0.477788
GCST90274840	ebi-a-GCST006414	Atrial fibrillation || id:ebi-a-GCST006414	TNF-beta levels	Weighted mode	25	1.01025	0.975349	1.04641	0.574871
GCST90274841	ebi-a-GCST006414	Atrial fibrillation || id:ebi-a-GCST006414	Tumor necrosis factor receptor superfamily member 9 levels	MR Egger	28	1.01817	0.926461	1.11896	0.711476
GCST90274841	ebi-a-GCST006414	Atrial fibrillation || id:ebi-a-GCST006414	Tumor necrosis factor receptor superfamily member 9 levels	Weighted median	28	1.04484	0.986188	1.10697	0.136721
GCST90274841	ebi-a-GCST006414	Atrial fibrillation || id:ebi-a-GCST006414	Tumor necrosis factor receptor superfamily member 9 levels	Inverse variance weighted	28	1.01889	0.979704	1.05964	0.349672
GCST90274841	ebi-a-GCST006414	Atrial fibrillation || id:ebi-a-GCST006414	Tumor necrosis factor receptor superfamily member 9 levels	Simple mode	28	1.06204	0.950967	1.18608	0.295008
GCST90274841	ebi-a-GCST006414	Atrial fibrillation || id:ebi-a-GCST006414	Tumor necrosis factor receptor superfamily member 9 levels	Weighted mode	28	1.05627	0.967234	1.1535	0.23359
GCST90274842	ebi-a-GCST006414	Atrial fibrillation || id:ebi-a-GCST006414	Tumor necrosis factor ligand superfamily member 14 levels	MR Egger	26	0.968968	0.918279	1.02246	0.261503
GCST90274842	ebi-a-GCST006414	Atrial fibrillation || id:ebi-a-GCST006414	Tumor necrosis factor ligand superfamily member 14 levels	Weighted median	26	0.994645	0.944302	1.04767	0.839438
GCST90274842	ebi-a-GCST006414	Atrial fibrillation || id:ebi-a-GCST006414	Tumor necrosis factor ligand superfamily member 14 levels	Inverse variance weighted	26	1	0.966666	1.03449	0.999836
GCST90274842	ebi-a-GCST006414	Atrial fibrillation || id:ebi-a-GCST006414	Tumor necrosis factor ligand superfamily member 14 levels	Simple mode	26	1.0047	0.91925	1.09809	0.918535
GCST90274842	ebi-a-GCST006414	Atrial fibrillation || id:ebi-a-GCST006414	Tumor necrosis factor ligand superfamily member 14 levels	Weighted mode	26	0.997025	0.940843	1.05656	0.920617
GCST90274843	ebi-a-GCST006414	Atrial fibrillation || id:ebi-a-GCST006414	TNF-related apoptosis-inducing ligand levels	MR Egger	27	1.03036	0.974037	1.08995	0.306996
GCST90274843	ebi-a-GCST006414	Atrial fibrillation || id:ebi-a-GCST006414	TNF-related apoptosis-inducing ligand levels	Weighted median	27	1.01535	0.975792	1.05651	0.452482
GCST90274843	ebi-a-GCST006414	Atrial fibrillation || id:ebi-a-GCST006414	TNF-related apoptosis-inducing ligand levels	Inverse variance weighted	27	1.0155	0.981791	1.05037	0.371814
GCST90274843	ebi-a-GCST006414	Atrial fibrillation || id:ebi-a-GCST006414	TNF-related apoptosis-inducing ligand levels	Simple mode	27	1.00226	0.930567	1.07948	0.952917
GCST90274843	ebi-a-GCST006414	Atrial fibrillation || id:ebi-a-GCST006414	TNF-related apoptosis-inducing ligand levels	Weighted mode	27	1.01222	0.971822	1.0543	0.563867
GCST90274844	ebi-a-GCST006414	Atrial fibrillation || id:ebi-a-GCST006414	TNF-related activation-induced cytokine levels	MR Egger	31	0.998015	0.926425	1.07514	0.958641
GCST90274844	ebi-a-GCST006414	Atrial fibrillation || id:ebi-a-GCST006414	TNF-related activation-induced cytokine levels	Weighted median	31	0.979432	0.930797	1.03061	0.423839
GCST90274844	ebi-a-GCST006414	Atrial fibrillation || id:ebi-a-GCST006414	TNF-related activation-induced cytokine levels	Inverse variance weighted	31	1.01075	0.974442	1.04842	0.566658
GCST90274844	ebi-a-GCST006414	Atrial fibrillation || id:ebi-a-GCST006414	TNF-related activation-induced cytokine levels	Simple mode	31	1.04122	0.941695	1.15126	0.436873
GCST90274844	ebi-a-GCST006414	Atrial fibrillation || id:ebi-a-GCST006414	TNF-related activation-induced cytokine levels	Weighted mode	31	0.984397	0.921726	1.05133	0.642776
GCST90274845	ebi-a-GCST006414	Atrial fibrillation || id:ebi-a-GCST006414	Thymic stromal lymphopoietin levels	MR Egger	16	1.05962	0.896509	1.2524	0.508213
GCST90274845	ebi-a-GCST006414	Atrial fibrillation || id:ebi-a-GCST006414	Thymic stromal lymphopoietin levels	Weighted median	16	0.960801	0.885772	1.04219	0.335081
GCST90274845	ebi-a-GCST006414	Atrial fibrillation || id:ebi-a-GCST006414	Thymic stromal lymphopoietin levels	Inverse variance weighted	16	1.00305	0.925384	1.08724	0.940956
GCST90274845	ebi-a-GCST006414	Atrial fibrillation || id:ebi-a-GCST006414	Thymic stromal lymphopoietin levels	Simple mode	16	0.944273	0.842569	1.05825	0.339684
GCST90274845	ebi-a-GCST006414	Atrial fibrillation || id:ebi-a-GCST006414	Thymic stromal lymphopoietin levels	Weighted mode	16	0.944273	0.840132	1.06132	0.351432
GCST90274846	ebi-a-GCST006414	Atrial fibrillation || id:ebi-a-GCST006414	Tumor necrosis factor ligand superfamily member 12 levels	MR Egger	28	0.925744	0.820534	1.04444	0.221166
GCST90274846	ebi-a-GCST006414	Atrial fibrillation || id:ebi-a-GCST006414	Tumor necrosis factor ligand superfamily member 12 levels	Weighted median	28	0.937589	0.867952	1.01281	0.101704
GCST90274846	ebi-a-GCST006414	Atrial fibrillation || id:ebi-a-GCST006414	Tumor necrosis factor ligand superfamily member 12 levels	Inverse variance weighted	28	0.916257	0.867671	0.967565	0.00165432
GCST90274846	ebi-a-GCST006414	Atrial fibrillation || id:ebi-a-GCST006414	Tumor necrosis factor ligand superfamily member 12 levels	Simple mode	28	1.02231	0.889424	1.17505	0.758515
GCST90274846	ebi-a-GCST006414	Atrial fibrillation || id:ebi-a-GCST006414	Tumor necrosis factor ligand superfamily member 12 levels	Weighted mode	28	1.03396	0.934337	1.1442	0.523717
GCST90274847	ebi-a-GCST006414	Atrial fibrillation || id:ebi-a-GCST006414	Urokinase-type plasminogen activator levels	MR Egger	24	0.960643	0.865232	1.06658	0.459822
GCST90274847	ebi-a-GCST006414	Atrial fibrillation || id:ebi-a-GCST006414	Urokinase-type plasminogen activator levels	Weighted median	24	0.986791	0.929738	1.04735	0.661677
GCST90274847	ebi-a-GCST006414	Atrial fibrillation || id:ebi-a-GCST006414	Urokinase-type plasminogen activator levels	Inverse variance weighted	24	0.97101	0.927175	1.01692	0.211954
GCST90274847	ebi-a-GCST006414	Atrial fibrillation || id:ebi-a-GCST006414	Urokinase-type plasminogen activator levels	Simple mode	24	1.02793	0.932639	1.13295	0.58427
GCST90274847	ebi-a-GCST006414	Atrial fibrillation || id:ebi-a-GCST006414	Urokinase-type plasminogen activator levels	Weighted mode	24	0.997519	0.927144	1.07324	0.947512
GCST90274848	ebi-a-GCST006414	Atrial fibrillation || id:ebi-a-GCST006414	Vascular endothelial growth factor A levels	MR Egger	25	1.01033	0.845461	1.20734	0.910976
GCST90274848	ebi-a-GCST006414	Atrial fibrillation || id:ebi-a-GCST006414	Vascular endothelial growth factor A levels	Weighted median	25	1.07334	1.00022	1.15181	0.0492902
GCST90274848	ebi-a-GCST006414	Atrial fibrillation || id:ebi-a-GCST006414	Vascular endothelial growth factor A levels	Inverse variance weighted	25	1.07286	0.997634	1.15377	0.0579436
GCST90274848	ebi-a-GCST006414	Atrial fibrillation || id:ebi-a-GCST006414	Vascular endothelial growth factor A levels	Simple mode	25	1.07077	0.932831	1.22911	0.340842
GCST90274848	ebi-a-GCST006414	Atrial fibrillation || id:ebi-a-GCST006414	Vascular endothelial growth factor A levels	Weighted mode	25	1.09451	0.95015	1.26081	0.222846

## Sheet: STable3
Supplementary Table 3 the cause-effect of Gut microbiota abundance on inflammatory cytokines
id.exposure	id.outcome	outcome	exposure	method	nsnp	or	or_lci95	or_uci95	pval
ebi-a-GCST90016918	GCST90274772	CD40L receptor levels	Gut microbiota abundance (class Lentisphaeria id.2250)	MR Egger	8	0.954888	0.659264	1.38308	0.8152
ebi-a-GCST90016918	GCST90274772	CD40L receptor levels	Gut microbiota abundance (class Lentisphaeria id.2250)	Weighted median	8	0.932602	0.828788	1.04942	0.246512
ebi-a-GCST90016918	GCST90274772	CD40L receptor levels	Gut microbiota abundance (class Lentisphaeria id.2250)	Inverse variance weighted	8	1.00099	0.907225	1.10445	0.984218
ebi-a-GCST90016918	GCST90274772	CD40L receptor levels	Gut microbiota abundance (class Lentisphaeria id.2250)	Simple mode	8	0.913985	0.745282	1.12088	0.416251
ebi-a-GCST90016918	GCST90274772	CD40L receptor levels	Gut microbiota abundance (class Lentisphaeria id.2250)	Weighted mode	8	0.913985	0.756653	1.10403	0.381795
ebi-a-GCST90016918	GCST90274790	Fibroblast growth factor 5 levels	Gut microbiota abundance (class Lentisphaeria id.2250)	MR Egger	8	0.911991	0.669736	1.24187	0.57997
ebi-a-GCST90016918	GCST90274790	Fibroblast growth factor 5 levels	Gut microbiota abundance (class Lentisphaeria id.2250)	Weighted median	8	1.10454	0.988001	1.23484	0.0804983
ebi-a-GCST90016918	GCST90274790	Fibroblast growth factor 5 levels	Gut microbiota abundance (class Lentisphaeria id.2250)	Inverse variance weighted	8	1.08253	0.990678	1.1829	0.079606
ebi-a-GCST90016918	GCST90274790	Fibroblast growth factor 5 levels	Gut microbiota abundance (class Lentisphaeria id.2250)	Simple mode	8	1.12037	0.935535	1.34173	0.256464
ebi-a-GCST90016918	GCST90274790	Fibroblast growth factor 5 levels	Gut microbiota abundance (class Lentisphaeria id.2250)	Weighted mode	8	1.11659	0.928086	1.34339	0.280685
ebi-a-GCST90016918	GCST90274791	Fms-related tyrosine kinase 3 ligand levels	Gut microbiota abundance (class Lentisphaeria id.2250)	MR Egger	8	1.09064	0.819685	1.45117	0.573297
ebi-a-GCST90016918	GCST90274791	Fms-related tyrosine kinase 3 ligand levels	Gut microbiota abundance (class Lentisphaeria id.2250)	Weighted median	8	1.06704	0.957293	1.18937	0.241267
ebi-a-GCST90016918	GCST90274791	Fms-related tyrosine kinase 3 ligand levels	Gut microbiota abundance (class Lentisphaeria id.2250)	Inverse variance weighted	8	1.08726	1.00237	1.17934	0.0436918
ebi-a-GCST90016918	GCST90274791	Fms-related tyrosine kinase 3 ligand levels	Gut microbiota abundance (class Lentisphaeria id.2250)	Simple mode	8	1.00266	0.850622	1.18188	0.975585
ebi-a-GCST90016918	GCST90274791	Fms-related tyrosine kinase 3 ligand levels	Gut microbiota abundance (class Lentisphaeria id.2250)	Weighted mode	8	1.00739	0.843958	1.20248	0.93728
ebi-a-GCST90016918	GCST90274811	Interleukin-2 receptor subunit beta levels	Gut microbiota abundance (class Lentisphaeria id.2250)	MR Egger	8	0.894001	0.651679	1.22643	0.513266
ebi-a-GCST90016918	GCST90274811	Interleukin-2 receptor subunit beta levels	Gut microbiota abundance (class Lentisphaeria id.2250)	Weighted median	8	0.92522	0.826433	1.03582	0.177281
ebi-a-GCST90016918	GCST90274811	Interleukin-2 receptor subunit beta levels	Gut microbiota abundance (class Lentisphaeria id.2250)	Inverse variance weighted	8	0.928518	0.847946	1.01675	0.109283
ebi-a-GCST90016918	GCST90274811	Interleukin-2 receptor subunit beta levels	Gut microbiota abundance (class Lentisphaeria id.2250)	Simple mode	8	0.916363	0.771799	1.08801	0.351925
ebi-a-GCST90016918	GCST90274811	Interleukin-2 receptor subunit beta levels	Gut microbiota abundance (class Lentisphaeria id.2250)	Weighted mode	8	0.910667	0.774906	1.07021	0.293294
ebi-a-GCST90016918	GCST90274815	Interleukin-6 levels	Gut microbiota abundance (class Lentisphaeria id.2250)	MR Egger	8	0.934452	0.673271	1.29695	0.69928
ebi-a-GCST90016918	GCST90274815	Interleukin-6 levels	Gut microbiota abundance (class Lentisphaeria id.2250)	Weighted median	8	1.01036	0.901332	1.13257	0.859612
ebi-a-GCST90016918	GCST90274815	Interleukin-6 levels	Gut microbiota abundance (class Lentisphaeria id.2250)	Inverse variance weighted	8	1.03583	0.947469	1.13243	0.439036
ebi-a-GCST90016918	GCST90274815	Interleukin-6 levels	Gut microbiota abundance (class Lentisphaeria id.2250)	Simple mode	8	0.998901	0.830484	1.20147	0.991009
ebi-a-GCST90016918	GCST90274815	Interleukin-6 levels	Gut microbiota abundance (class Lentisphaeria id.2250)	Weighted mode	8	0.997534	0.844629	1.17812	0.977609
ebi-a-GCST90016918	GCST90274816	Interleukin-7 levels	Gut microbiota abundance (class Lentisphaeria id.2250)	MR Egger	8	0.902012	0.591731	1.37499	0.648586
ebi-a-GCST90016918	GCST90274816	Interleukin-7 levels	Gut microbiota abundance (class Lentisphaeria id.2250)	Weighted median	8	0.933164	0.834482	1.04351	0.225109
ebi-a-GCST90016918	GCST90274816	Interleukin-7 levels	Gut microbiota abundance (class Lentisphaeria id.2250)	Inverse variance weighted	8	0.919077	0.822336	1.0272	0.136987
ebi-a-GCST90016918	GCST90274816	Interleukin-7 levels	Gut microbiota abundance (class Lentisphaeria id.2250)	Simple mode	8	0.959781	0.824023	1.1179	0.614097
ebi-a-GCST90016918	GCST90274816	Interleukin-7 levels	Gut microbiota abundance (class Lentisphaeria id.2250)	Weighted mode	8	0.959781	0.832533	1.10648	0.589274
ebi-a-GCST90016918	GCST90274820	Leukemia inhibitory factor receptor levels	Gut microbiota abundance (class Lentisphaeria id.2250)	MR Egger	8	0.994514	0.732894	1.34952	0.972967
ebi-a-GCST90016918	GCST90274820	Leukemia inhibitory factor receptor levels	Gut microbiota abundance (class Lentisphaeria id.2250)	Weighted median	8	1.02572	0.921464	1.14177	0.642394
ebi-a-GCST90016918	GCST90274820	Leukemia inhibitory factor receptor levels	Gut microbiota abundance (class Lentisphaeria id.2250)	Inverse variance weighted	8	1.02373	0.937547	1.11784	0.601167
ebi-a-GCST90016918	GCST90274820	Leukemia inhibitory factor receptor levels	Gut microbiota abundance (class Lentisphaeria id.2250)	Simple mode	8	0.974868	0.82563	1.15108	0.772707
ebi-a-GCST90016918	GCST90274820	Leukemia inhibitory factor receptor levels	Gut microbiota abundance (class Lentisphaeria id.2250)	Weighted mode	8	0.965812	0.822049	1.13472	0.684961
ebi-a-GCST90016918	GCST90274836	Sulfotransferase 1A1 levels	Gut microbiota abundance (class Lentisphaeria id.2250)	MR Egger	8	0.949536	0.686101	1.31412	0.765357
ebi-a-GCST90016918	GCST90274836	Sulfotransferase 1A1 levels	Gut microbiota abundance (class Lentisphaeria id.2250)	Weighted median	8	0.969101	0.867345	1.0828	0.579205
ebi-a-GCST90016918	GCST90274836	Sulfotransferase 1A1 levels	Gut microbiota abundance (class Lentisphaeria id.2250)	Inverse variance weighted	8	0.956227	0.87124	1.04951	0.345923
ebi-a-GCST90016918	GCST90274836	Sulfotransferase 1A1 levels	Gut microbiota abundance (class Lentisphaeria id.2250)	Simple mode	8	0.983301	0.831747	1.16247	0.849285
ebi-a-GCST90016918	GCST90274836	Sulfotransferase 1A1 levels	Gut microbiota abundance (class Lentisphaeria id.2250)	Weighted mode	8	0.980067	0.831771	1.1548	0.816802
ebi-a-GCST90016918	GCST90274839	Tumor necrosis factor levels	Gut microbiota abundance (class Lentisphaeria id.2250)	MR Egger	8	0.945636	0.687792	1.30014	0.742494
ebi-a-GCST90016918	GCST90274839	Tumor necrosis factor levels	Gut microbiota abundance (class Lentisphaeria id.2250)	Weighted median	8	0.968824	0.866508	1.08322	0.57807
ebi-a-GCST90016918	GCST90274839	Tumor necrosis factor levels	Gut microbiota abundance (class Lentisphaeria id.2250)	Inverse variance weighted	8	0.973842	0.88885	1.06696	0.569423
ebi-a-GCST90016918	GCST90274839	Tumor necrosis factor levels	Gut microbiota abundance (class Lentisphaeria id.2250)	Simple mode	8	0.967379	0.822061	1.13839	0.701548
ebi-a-GCST90016918	GCST90274839	Tumor necrosis factor levels	Gut microbiota abundance (class Lentisphaeria id.2250)	Weighted mode	8	0.967379	0.824687	1.13476	0.695942
ebi-a-GCST90016918	GCST90274846	Tumor necrosis factor ligand superfamily member 12 levels	Gut microbiota abundance (class Lentisphaeria id.2250)	MR Egger	8	0.922264	0.694916	1.22399	0.595506
ebi-a-GCST90016918	GCST90274846	Tumor necrosis factor ligand superfamily member 12 levels	Gut microbiota abundance (class Lentisphaeria id.2250)	Weighted median	8	0.986259	0.891461	1.09114	0.788431
ebi-a-GCST90016918	GCST90274846	Tumor necrosis factor ligand superfamily member 12 levels	Gut microbiota abundance (class Lentisphaeria id.2250)	Inverse variance weighted	8	0.970091	0.894878	1.05163	0.460832
ebi-a-GCST90016918	GCST90274846	Tumor necrosis factor ligand superfamily member 12 levels	Gut microbiota abundance (class Lentisphaeria id.2250)	Simple mode	8	0.998254	0.855285	1.16512	0.982942
ebi-a-GCST90016918	GCST90274846	Tumor necrosis factor ligand superfamily member 12 levels	Gut microbiota abundance (class Lentisphaeria id.2250)	Weighted mode	8	0.997376	0.857792	1.15967	0.973708
ebi-a-GCST90016929	GCST90274772	CD40L receptor levels	Gut microbiota abundance (family Bifidobacteriaceae id.433)	MR Egger	12	0.740043	0.482139	1.1359	0.198523
ebi-a-GCST90016929	GCST90274772	CD40L receptor levels	Gut microbiota abundance (family Bifidobacteriaceae id.433)	Weighted median	12	1.02335	0.853214	1.2274	0.803545
ebi-a-GCST90016929	GCST90274772	CD40L receptor levels	Gut microbiota abundance (family Bifidobacteriaceae id.433)	Inverse variance weighted	12	1.09742	0.955723	1.26012	0.187526
ebi-a-GCST90016929	GCST90274772	CD40L receptor levels	Gut microbiota abundance (family Bifidobacteriaceae id.433)	Simple mode	12	1.37626	0.948963	1.99597	0.120349
ebi-a-GCST90016929	GCST90274772	CD40L receptor levels	Gut microbiota abundance (family Bifidobacteriaceae id.433)	Weighted mode	12	0.902636	0.69355	1.17476	0.462107
ebi-a-GCST90016929	GCST90274790	Fibroblast growth factor 5 levels	Gut microbiota abundance (family Bifidobacteriaceae id.433)	MR Egger	12	1.00174	0.654535	1.53312	0.993766
ebi-a-GCST90016929	GCST90274790	Fibroblast growth factor 5 levels	Gut microbiota abundance (family Bifidobacteriaceae id.433)	Weighted median	12	1.15473	0.974148	1.36879	0.0972923
ebi-a-GCST90016929	GCST90274790	Fibroblast growth factor 5 levels	Gut microbiota abundance (family Bifidobacteriaceae id.433)	Inverse variance weighted	12	1.23044	1.08394	1.39674	0.0013452
ebi-a-GCST90016929	GCST90274790	Fibroblast growth factor 5 levels	Gut microbiota abundance (family Bifidobacteriaceae id.433)	Simple mode	12	1.16327	0.894543	1.51271	0.28314
ebi-a-GCST90016929	GCST90274790	Fibroblast growth factor 5 levels	Gut microbiota abundance (family Bifidobacteriaceae id.433)	Weighted mode	12	1.14674	0.926134	1.4199	0.235112
ebi-a-GCST90016929	GCST90274791	Fms-related tyrosine kinase 3 ligand levels	Gut microbiota abundance (family Bifidobacteriaceae id.433)	MR Egger	12	0.781883	0.482913	1.26595	0.340523
ebi-a-GCST90016929	GCST90274791	Fms-related tyrosine kinase 3 ligand levels	Gut microbiota abundance (family Bifidobacteriaceae id.433)	Weighted median	12	1.01901	0.855408	1.2139	0.832966
ebi-a-GCST90016929	GCST90274791	Fms-related tyrosine kinase 3 ligand levels	Gut microbiota abundance (family Bifidobacteriaceae id.433)	Inverse variance weighted	12	1.02617	0.889879	1.18334	0.722318
ebi-a-GCST90016929	GCST90274791	Fms-related tyrosine kinase 3 ligand levels	Gut microbiota abundance (family Bifidobacteriaceae id.433)	Simple mode	12	0.989851	0.732618	1.3374	0.948222
ebi-a-GCST90016929	GCST90274791	Fms-related tyrosine kinase 3 ligand levels	Gut microbiota abundance (family Bifidobacteriaceae id.433)	Weighted mode	12	1.0133	0.801533	1.28102	0.914034
ebi-a-GCST90016929	GCST90274811	Interleukin-2 receptor subunit beta levels	Gut microbiota abundance (family Bifidobacteriaceae id.433)	MR Egger	12	1.30195	0.845445	2.00495	0.258602
ebi-a-GCST90016929	GCST90274811	Interleukin-2 receptor subunit beta levels	Gut microbiota abundance (family Bifidobacteriaceae id.433)	Weighted median	12	1.09997	0.926135	1.30643	0.27763
ebi-a-GCST90016929	GCST90274811	Interleukin-2 receptor subunit beta levels	Gut microbiota abundance (family Bifidobacteriaceae id.433)	Inverse variance weighted	12	1.1386	1.00079	1.29538	0.0486095
ebi-a-GCST90016929	GCST90274811	Interleukin-2 receptor subunit beta levels	Gut microbiota abundance (family Bifidobacteriaceae id.433)	Simple mode	12	1.18114	0.916108	1.52285	0.225481
ebi-a-GCST90016929	GCST90274811	Interleukin-2 receptor subunit beta levels	Gut microbiota abundance (family Bifidobacteriaceae id.433)	Weighted mode	12	1.09672	0.8742	1.37587	0.441783
ebi-a-GCST90016929	GCST90274815	Interleukin-6 levels	Gut microbiota abundance (family Bifidobacteriaceae id.433)	MR Egger	12	1.07903	0.72252	1.61146	0.717857
ebi-a-GCST90016929	GCST90274815	Interleukin-6 levels	Gut microbiota abundance (family Bifidobacteriaceae id.433)	Weighted median	12	0.985651	0.850256	1.14261	0.847975
ebi-a-GCST90016929	GCST90274815	Interleukin-6 levels	Gut microbiota abundance (family Bifidobacteriaceae id.433)	Inverse variance weighted	12	0.981947	0.873484	1.10388	0.760313
ebi-a-GCST90016929	GCST90274815	Interleukin-6 levels	Gut microbiota abundance (family Bifidobacteriaceae id.433)	Simple mode	12	1.00375	0.79753	1.26329	0.975143
ebi-a-GCST90016929	GCST90274815	Interleukin-6 levels	Gut microbiota abundance (family Bifidobacteriaceae id.433)	Weighted mode	12	0.99197	0.79601	1.23617	0.944048
ebi-a-GCST90016929	GCST90274816	Interleukin-7 levels	Gut microbiota abundance (family Bifidobacteriaceae id.433)	MR Egger	12	1.10119	0.682445	1.77687	0.701239
ebi-a-GCST90016929	GCST90274816	Interleukin-7 levels	Gut microbiota abundance (family Bifidobacteriaceae id.433)	Weighted median	12	0.942839	0.796226	1.11645	0.494868
ebi-a-GCST90016929	GCST90274816	Interleukin-7 levels	Gut microbiota abundance (family Bifidobacteriaceae id.433)	Inverse variance weighted	12	1.06658	0.933579	1.21852	0.342847
ebi-a-GCST90016929	GCST90274816	Interleukin-7 levels	Gut microbiota abundance (family Bifidobacteriaceae id.433)	Simple mode	12	1.34696	0.951218	1.90735	0.121457
ebi-a-GCST90016929	GCST90274816	Interleukin-7 levels	Gut microbiota abundance (family Bifidobacteriaceae id.433)	Weighted mode	12	0.888611	0.691349	1.14216	0.376245
ebi-a-GCST90016929	GCST90274820	Leukemia inhibitory factor receptor levels	Gut microbiota abundance (family Bifidobacteriaceae id.433)	MR Egger	12	1.08912	0.710401	1.66975	0.703565
ebi-a-GCST90016929	GCST90274820	Leukemia inhibitory factor receptor levels	Gut microbiota abundance (family Bifidobacteriaceae id.433)	Weighted median	12	1.1028	0.921511	1.31976	0.285551
ebi-a-GCST90016929	GCST90274820	Leukemia inhibitory factor receptor levels	Gut microbiota abundance (family Bifidobacteriaceae id.433)	Inverse variance weighted	12	1.10583	0.974053	1.25544	0.120202
ebi-a-GCST90016929	GCST90274820	Leukemia inhibitory factor receptor levels	Gut microbiota abundance (family Bifidobacteriaceae id.433)	Simple mode	12	0.96133	0.729282	1.26721	0.784822
ebi-a-GCST90016929	GCST90274820	Leukemia inhibitory factor receptor levels	Gut microbiota abundance (family Bifidobacteriaceae id.433)	Weighted mode	12	1.08186	0.864335	1.35413	0.506301
ebi-a-GCST90016929	GCST90274836	Sulfotransferase 1A1 levels	Gut microbiota abundance (family Bifidobacteriaceae id.433)	MR Egger	12	0.980375	0.628002	1.53047	0.932218
ebi-a-GCST90016929	GCST90274836	Sulfotransferase 1A1 levels	Gut microbiota abundance (family Bifidobacteriaceae id.433)	Weighted median	12	0.983423	0.822927	1.17522	0.854104
ebi-a-GCST90016929	GCST90274836	Sulfotransferase 1A1 levels	Gut microbiota abundance (family Bifidobacteriaceae id.433)	Inverse variance weighted	12	1.00205	0.878987	1.14235	0.975522
ebi-a-GCST90016929	GCST90274836	Sulfotransferase 1A1 levels	Gut microbiota abundance (family Bifidobacteriaceae id.433)	Simple mode	12	1.17157	0.865309	1.58622	0.327725
ebi-a-GCST90016929	GCST90274836	Sulfotransferase 1A1 levels	Gut microbiota abundance (family Bifidobacteriaceae id.433)	Weighted mode	12	1.16534	0.921392	1.47387	0.227958
ebi-a-GCST90016929	GCST90274839	Tumor necrosis factor levels	Gut microbiota abundance (family Bifidobacteriaceae id.433)	MR Egger	12	0.972112	0.630495	1.49882	0.900656
ebi-a-GCST90016929	GCST90274839	Tumor necrosis factor levels	Gut microbiota abundance (family Bifidobacteriaceae id.433)	Weighted median	12	1.05255	0.881204	1.2572	0.572119
ebi-a-GCST90016929	GCST90274839	Tumor necrosis factor levels	Gut microbiota abundance (family Bifidobacteriaceae id.433)	Inverse variance weighted	12	1.0658	0.93636	1.21314	0.33472
ebi-a-GCST90016929	GCST90274839	Tumor necrosis factor levels	Gut microbiota abundance (family Bifidobacteriaceae id.433)	Simple mode	12	1.03164	0.79977	1.33073	0.814883
ebi-a-GCST90016929	GCST90274839	Tumor necrosis factor levels	Gut microbiota abundance (family Bifidobacteriaceae id.433)	Weighted mode	12	1.04464	0.834777	1.30727	0.709952
ebi-a-GCST90016929	GCST90274846	Tumor necrosis factor ligand superfamily member 12 levels	Gut microbiota abundance (family Bifidobacteriaceae id.433)	MR Egger	12	0.765753	0.442195	1.32606	0.363219
ebi-a-GCST90016929	GCST90274846	Tumor necrosis factor ligand superfamily member 12 levels	Gut microbiota abundance (family Bifidobacteriaceae id.433)	Weighted median	12	0.994629	0.830181	1.19165	0.953422
ebi-a-GCST90016929	GCST90274846	Tumor necrosis factor ligand superfamily member 12 levels	Gut microbiota abundance (family Bifidobacteriaceae id.433)	Inverse variance weighted	12	1.0445	0.887982	1.2286	0.59914
ebi-a-GCST90016929	GCST90274846	Tumor necrosis factor ligand superfamily member 12 levels	Gut microbiota abundance (family Bifidobacteriaceae id.433)	Simple mode	12	1.33033	0.909411	1.94606	0.169389
ebi-a-GCST90016929	GCST90274846	Tumor necrosis factor ligand superfamily member 12 levels	Gut microbiota abundance (family Bifidobacteriaceae id.433)	Weighted mode	12	0.880579	0.565703	1.37072	0.584534
ebi-a-GCST90016939	GCST90274772	CD40L receptor levels	Gut microbiota abundance (family Family XIII id.1957)	MR Egger	11	1.22543	0.766847	1.95825	0.417358
ebi-a-GCST90016939	GCST90274772	CD40L receptor levels	Gut microbiota abundance (family Family XIII id.1957)	Weighted median	11	1.12039	0.933294	1.34498	0.222682
ebi-a-GCST90016939	GCST90274772	CD40L receptor levels	Gut microbiota abundance (family Family XIII id.1957)	Inverse variance weighted	11	1.04748	0.91021	1.20545	0.517469
ebi-a-GCST90016939	GCST90274772	CD40L receptor levels	Gut microbiota abundance (family Family XIII id.1957)	Simple mode	11	1.19353	0.900018	1.58276	0.247384
ebi-a-GCST90016939	GCST90274772	CD40L receptor levels	Gut microbiota abundance (family Family XIII id.1957)	Weighted mode	11	1.16986	0.917963	1.49088	0.233488
ebi-a-GCST90016939	GCST90274790	Fibroblast growth factor 5 levels	Gut microbiota abundance (family Family XIII id.1957)	MR Egger	11	1.18591	0.742877	1.89317	0.493025
ebi-a-GCST90016939	GCST90274790	Fibroblast growth factor 5 levels	Gut microbiota abundance (family Family XIII id.1957)	Weighted median	11	1.06545	0.887179	1.27955	0.497363
ebi-a-GCST90016939	GCST90274790	Fibroblast growth factor 5 levels	Gut microbiota abundance (family Family XIII id.1957)	Inverse variance weighted	11	1.02061	0.883817	1.17858	0.781119
ebi-a-GCST90016939	GCST90274790	Fibroblast growth factor 5 levels	Gut microbiota abundance (family Family XIII id.1957)	Simple mode	11	1.09325	0.809323	1.47679	0.574032
ebi-a-GCST90016939	GCST90274790	Fibroblast growth factor 5 levels	Gut microbiota abundance (family Family XIII id.1957)	Weighted mode	11	1.08772	0.808526	1.46332	0.590705
ebi-a-GCST90016939	GCST90274791	Fms-related tyrosine kinase 3 ligand levels	Gut microbiota abundance (family Family XIII id.1957)	MR Egger	11	0.758291	0.498974	1.15237	0.227287
ebi-a-GCST90016939	GCST90274791	Fms-related tyrosine kinase 3 ligand levels	Gut microbiota abundance (family Family XIII id.1957)	Weighted median	11	0.950427	0.802444	1.1257	0.555991
ebi-a-GCST90016939	GCST90274791	Fms-related tyrosine kinase 3 ligand levels	Gut microbiota abundance (family Family XIII id.1957)	Inverse variance weighted	11	0.906195	0.796692	1.03075	0.13385
ebi-a-GCST90016939	GCST90274791	Fms-related tyrosine kinase 3 ligand levels	Gut microbiota abundance (family Family XIII id.1957)	Simple mode	11	0.942599	0.715914	1.24106	0.682518
ebi-a-GCST90016939	GCST90274791	Fms-related tyrosine kinase 3 ligand levels	Gut microbiota abundance (family Family XIII id.1957)	Weighted mode	11	0.947016	0.734069	1.22174	0.684136
ebi-a-GCST90016939	GCST90274811	Interleukin-2 receptor subunit beta levels	Gut microbiota abundance (family Family XIII id.1957)	MR Egger	11	0.897511	0.512217	1.57263	0.71429
ebi-a-GCST90016939	GCST90274811	Interleukin-2 receptor subunit beta levels	Gut microbiota abundance (family Family XIII id.1957)	Weighted median	11	1.05023	0.848488	1.29993	0.6525
ebi-a-GCST90016939	GCST90274811	Interleukin-2 receptor subunit beta levels	Gut microbiota abundance (family Family XIII id.1957)	Inverse variance weighted	11	1.00187	0.849589	1.18146	0.982245
ebi-a-GCST90016939	GCST90274811	Interleukin-2 receptor subunit beta levels	Gut microbiota abundance (family Family XIII id.1957)	Simple mode	11	1.11906	0.785092	1.59509	0.547835
ebi-a-GCST90016939	GCST90274811	Interleukin-2 receptor subunit beta levels	Gut microbiota abundance (family Family XIII id.1957)	Weighted mode	11	1.11537	0.806024	1.54343	0.524894
ebi-a-GCST90016939	GCST90274815	Interleukin-6 levels	Gut microbiota abundance (family Family XIII id.1957)	MR Egger	11	0.83936	0.551878	1.2766	0.434184
ebi-a-GCST90016939	GCST90274815	Interleukin-6 levels	Gut microbiota abundance (family Family XIII id.1957)	Weighted median	11	1.06117	0.891177	1.2636	0.505044
ebi-a-GCST90016939	GCST90274815	Interleukin-6 levels	Gut microbiota abundance (family Family XIII id.1957)	Inverse variance weighted	11	1.04917	0.922373	1.1934	0.465151
ebi-a-GCST90016939	GCST90274815	Interleukin-6 levels	Gut microbiota abundance (family Family XIII id.1957)	Simple mode	11	1.09713	0.838263	1.43594	0.514905
ebi-a-GCST90016939	GCST90274815	Interleukin-6 levels	Gut microbiota abundance (family Family XIII id.1957)	Weighted mode	11	1.07327	0.829571	1.38855	0.602286
ebi-a-GCST90016939	GCST90274816	Interleukin-7 levels	Gut microbiota abundance (family Family XIII id.1957)	MR Egger	11	1.43763	0.943787	2.18988	0.125181
ebi-a-GCST90016939	GCST90274816	Interleukin-7 levels	Gut microbiota abundance (family Family XIII id.1957)	Weighted median	11	0.993507	0.836594	1.17985	0.94079
ebi-a-GCST90016939	GCST90274816	Interleukin-7 levels	Gut microbiota abundance (family Family XIII id.1957)	Inverse variance weighted	11	1.00364	0.881791	1.14232	0.956142
ebi-a-GCST90016939	GCST90274816	Interleukin-7 levels	Gut microbiota abundance (family Family XIII id.1957)	Simple mode	11	0.96744	0.73019	1.28178	0.822276
ebi-a-GCST90016939	GCST90274816	Interleukin-7 levels	Gut microbiota abundance (family Family XIII id.1957)	Weighted mode	11	1.00705	0.764115	1.32723	0.961181
ebi-a-GCST90016939	GCST90274820	Leukemia inhibitory factor receptor levels	Gut microbiota abundance (family Family XIII id.1957)	MR Egger	11	1.37834	0.842493	2.25501	0.233359
ebi-a-GCST90016939	GCST90274820	Leukemia inhibitory factor receptor levels	Gut microbiota abundance (family Family XIII id.1957)	Weighted median	11	1.02838	0.843567	1.25368	0.781867
ebi-a-GCST90016939	GCST90274820	Leukemia inhibitory factor receptor levels	Gut microbiota abundance (family Family XIII id.1957)	Inverse variance weighted	11	1.10946	0.954489	1.2896	0.17599
ebi-a-GCST90016939	GCST90274820	Leukemia inhibitory factor receptor levels	Gut microbiota abundance (family Family XIII id.1957)	Simple mode	11	1.04483	0.751704	1.45227	0.799338
ebi-a-GCST90016939	GCST90274820	Leukemia inhibitory factor receptor levels	Gut microbiota abundance (family Family XIII id.1957)	Weighted mode	11	1.04854	0.77055	1.42682	0.769145
ebi-a-GCST90016939	GCST90274836	Sulfotransferase 1A1 levels	Gut microbiota abundance (family Family XIII id.1957)	MR Egger	11	1.87346	1.15044	3.05085	0.0325914
ebi-a-GCST90016939	GCST90274836	Sulfotransferase 1A1 levels	Gut microbiota abundance (family Family XIII id.1957)	Weighted median	11	0.989821	0.797475	1.22856	0.926055
ebi-a-GCST90016939	GCST90274836	Sulfotransferase 1A1 levels	Gut microbiota abundance (family Family XIII id.1957)	Inverse variance weighted	11	1.11596	0.961136	1.29573	0.149921
ebi-a-GCST90016939	GCST90274836	Sulfotransferase 1A1 levels	Gut microbiota abundance (family Family XIII id.1957)	Simple mode	11	0.945866	0.645756	1.38545	0.780869
ebi-a-GCST90016939	GCST90274836	Sulfotransferase 1A1 levels	Gut microbiota abundance (family Family XIII id.1957)	Weighted mode	11	0.953463	0.653603	1.39089	0.809636
ebi-a-GCST90016939	GCST90274839	Tumor necrosis factor levels	Gut microbiota abundance (family Family XIII id.1957)	MR Egger	11	1.17773	0.728787	1.90321	0.520876
ebi-a-GCST90016939	GCST90274839	Tumor necrosis factor levels	Gut microbiota abundance (family Family XIII id.1957)	Weighted median	11	1.14444	0.946071	1.3844	0.164778
ebi-a-GCST90016939	GCST90274839	Tumor necrosis factor levels	Gut microbiota abundance (family Family XIII id.1957)	Inverse variance weighted	11	1.11513	0.962436	1.29205	0.146949
ebi-a-GCST90016939	GCST90274839	Tumor necrosis factor levels	Gut microbiota abundance (family Family XIII id.1957)	Simple mode	11	1.19808	0.910445	1.57659	0.226018
ebi-a-GCST90016939	GCST90274839	Tumor necrosis factor levels	Gut microbiota abundance (family Family XIII id.1957)	Weighted mode	11	1.17353	0.884665	1.55671	0.292995
ebi-a-GCST90016939	GCST90274846	Tumor necrosis factor ligand superfamily member 12 levels	Gut microbiota abundance (family Family XIII id.1957)	MR Egger	11	1.22698	0.808518	1.86202	0.361557
ebi-a-GCST90016939	GCST90274846	Tumor necrosis factor ligand superfamily member 12 levels	Gut microbiota abundance (family Family XIII id.1957)	Weighted median	11	1.00991	0.856474	1.19082	0.906672
ebi-a-GCST90016939	GCST90274846	Tumor necrosis factor ligand superfamily member 12 levels	Gut microbiota abundance (family Family XIII id.1957)	Inverse variance weighted	11	0.982368	0.863952	1.11701	0.786045
ebi-a-GCST90016939	GCST90274846	Tumor necrosis factor ligand superfamily member 12 levels	Gut microbiota abundance (family Family XIII id.1957)	Simple mode	11	1.13365	0.857137	1.49938	0.39984
ebi-a-GCST90016939	GCST90274846	Tumor necrosis factor ligand superfamily member 12 levels	Gut microbiota abundance (family Family XIII id.1957)	Weighted mode	11	1.12448	0.866093	1.45996	0.399119
ebi-a-GCST90016966	GCST90274772	CD40L receptor levels	Gut microbiota abundance (genus Anaerostipes id.1991)	MR Egger	13	0.942321	0.521287	1.70341	0.847665
ebi-a-GCST90016966	GCST90274772	CD40L receptor levels	Gut microbiota abundance (genus Anaerostipes id.1991)	Weighted median	13	0.954367	0.792643	1.14909	0.621982
ebi-a-GCST90016966	GCST90274772	CD40L receptor levels	Gut microbiota abundance (genus Anaerostipes id.1991)	Inverse variance weighted	13	0.991671	0.841383	1.1688	0.920546
ebi-a-GCST90016966	GCST90274772	CD40L receptor levels	Gut microbiota abundance (genus Anaerostipes id.1991)	Simple mode	13	0.945453	0.707311	1.26377	0.71142
ebi-a-GCST90016966	GCST90274772	CD40L receptor levels	Gut microbiota abundance (genus Anaerostipes id.1991)	Weighted mode	13	0.965912	0.724625	1.28754	0.817023
ebi-a-GCST90016966	GCST90274790	Fibroblast growth factor 5 levels	Gut microbiota abundance (genus Anaerostipes id.1991)	MR Egger	13	0.913686	0.575078	1.45167	0.709634
ebi-a-GCST90016966	GCST90274790	Fibroblast growth factor 5 levels	Gut microbiota abundance (genus Anaerostipes id.1991)	Weighted median	13	1.04869	0.873004	1.25974	0.6113
ebi-a-GCST90016966	GCST90274790	Fibroblast growth factor 5 levels	Gut microbiota abundance (genus Anaerostipes id.1991)	Inverse variance weighted	13	1.02943	0.899005	1.17877	0.674771
ebi-a-GCST90016966	GCST90274790	Fibroblast growth factor 5 levels	Gut microbiota abundance (genus Anaerostipes id.1991)	Simple mode	13	1.02044	0.740248	1.4067	0.9037
ebi-a-GCST90016966	GCST90274790	Fibroblast growth factor 5 levels	Gut microbiota abundance (genus Anaerostipes id.1991)	Weighted mode	13	0.930334	0.668118	1.29546	0.67659
ebi-a-GCST90016966	GCST90274791	Fms-related tyrosine kinase 3 ligand levels	Gut microbiota abundance (genus Anaerostipes id.1991)	MR Egger	13	1.14302	0.744872	1.75398	0.553083
ebi-a-GCST90016966	GCST90274791	Fms-related tyrosine kinase 3 ligand levels	Gut microbiota abundance (genus Anaerostipes id.1991)	Weighted median	13	1.09191	0.924542	1.28959	0.300291
ebi-a-GCST90016966	GCST90274791	Fms-related tyrosine kinase 3 ligand levels	Gut microbiota abundance (genus Anaerostipes id.1991)	Inverse variance weighted	13	1.1031	0.974953	1.24809	0.119379
ebi-a-GCST90016966	GCST90274791	Fms-related tyrosine kinase 3 ligand levels	Gut microbiota abundance (genus Anaerostipes id.1991)	Simple mode	13	1.11929	0.851187	1.47185	0.435545
ebi-a-GCST90016966	GCST90274791	Fms-related tyrosine kinase 3 ligand levels	Gut microbiota abundance (genus Anaerostipes id.1991)	Weighted mode	13	1.07548	0.806461	1.43425	0.629216
ebi-a-GCST90016966	GCST90274811	Interleukin-2 receptor subunit beta levels	Gut microbiota abundance (genus Anaerostipes id.1991)	MR Egger	13	0.95395	0.516585	1.76161	0.882981
ebi-a-GCST90016966	GCST90274811	Interleukin-2 receptor subunit beta levels	Gut microbiota abundance (genus Anaerostipes id.1991)	Weighted median	13	1.10394	0.902117	1.35091	0.337071
ebi-a-GCST90016966	GCST90274811	Interleukin-2 receptor subunit beta levels	Gut microbiota abundance (genus Anaerostipes id.1991)	Inverse variance weighted	13	1.03499	0.871693	1.22888	0.694645
ebi-a-GCST90016966	GCST90274811	Interleukin-2 receptor subunit beta levels	Gut microbiota abundance (genus Anaerostipes id.1991)	Simple mode	13	1.12841	0.81473	1.56287	0.481168
ebi-a-GCST90016966	GCST90274811	Interleukin-2 receptor subunit beta levels	Gut microbiota abundance (genus Anaerostipes id.1991)	Weighted mode	13	1.12841	0.818041	1.55654	0.475773
ebi-a-GCST90016966	GCST90274815	Interleukin-6 levels	Gut microbiota abundance (genus Anaerostipes id.1991)	MR Egger	13	1.19035	0.686043	2.06536	0.548044
ebi-a-GCST90016966	GCST90274815	Interleukin-6 levels	Gut microbiota abundance (genus Anaerostipes id.1991)	Weighted median	13	1.00178	0.842145	1.19167	0.983982
ebi-a-GCST90016966	GCST90274815	Interleukin-6 levels	Gut microbiota abundance (genus Anaerostipes id.1991)	Inverse variance weighted	13	1.1047	0.948584	1.2865	0.200215
ebi-a-GCST90016966	GCST90274815	Interleukin-6 levels	Gut microbiota abundance (genus Anaerostipes id.1991)	Simple mode	13	0.996716	0.765531	1.29772	0.980909
ebi-a-GCST90016966	GCST90274815	Interleukin-6 levels	Gut microbiota abundance (genus Anaerostipes id.1991)	Weighted mode	13	0.996716	0.765141	1.29838	0.980945
ebi-a-GCST90016966	GCST90274816	Interleukin-7 levels	Gut microbiota abundance (genus Anaerostipes id.1991)	MR Egger	13	0.800297	0.469005	1.3656	0.431213
ebi-a-GCST90016966	GCST90274816	Interleukin-7 levels	Gut microbiota abundance (genus Anaerostipes id.1991)	Weighted median	13	0.97284	0.818054	1.15691	0.755461
ebi-a-GCST90016966	GCST90274816	Interleukin-7 levels	Gut microbiota abundance (genus Anaerostipes id.1991)	Inverse variance weighted	13	0.970609	0.83465	1.12871	0.698424
ebi-a-GCST90016966	GCST90274816	Interleukin-7 levels	Gut microbiota abundance (genus Anaerostipes id.1991)	Simple mode	13	0.994419	0.771672	1.28146	0.966207
ebi-a-GCST90016966	GCST90274816	Interleukin-7 levels	Gut microbiota abundance (genus Anaerostipes id.1991)	Weighted mode	13	0.983052	0.75613	1.27807	0.900535
ebi-a-GCST90016966	GCST90274820	Leukemia inhibitory factor receptor levels	Gut microbiota abundance (genus Anaerostipes id.1991)	MR Egger	13	1.04486	0.660969	1.65171	0.854442
ebi-a-GCST90016966	GCST90274820	Leukemia inhibitory factor receptor levels	Gut microbiota abundance (genus Anaerostipes id.1991)	Weighted median	13	1.04554	0.873236	1.25185	0.627881
ebi-a-GCST90016966	GCST90274820	Leukemia inhibitory factor receptor levels	Gut microbiota abundance (genus Anaerostipes id.1991)	Inverse variance weighted	13	1.02846	0.898769	1.17686	0.683247
ebi-a-GCST90016966	GCST90274820	Leukemia inhibitory factor receptor levels	Gut microbiota abundance (genus Anaerostipes id.1991)	Simple mode	13	1.06188	0.792119	1.42351	0.695094
ebi-a-GCST90016966	GCST90274820	Leukemia inhibitory factor receptor levels	Gut microbiota abundance (genus Anaerostipes id.1991)	Weighted mode	13	1.04347	0.782469	1.39154	0.776953
ebi-a-GCST90016966	GCST90274836	Sulfotransferase 1A1 levels	Gut microbiota abundance (genus Anaerostipes id.1991)	MR Egger	13	0.941857	0.578292	1.53399	0.814214
ebi-a-GCST90016966	GCST90274836	Sulfotransferase 1A1 levels	Gut microbiota abundance (genus Anaerostipes id.1991)	Weighted median	13	1.02908	0.851233	1.24408	0.767153
ebi-a-GCST90016966	GCST90274836	Sulfotransferase 1A1 levels	Gut microbiota abundance (genus Anaerostipes id.1991)	Inverse variance weighted	13	1.11608	0.969248	1.28515	0.127016
ebi-a-GCST90016966	GCST90274836	Sulfotransferase 1A1 levels	Gut microbiota abundance (genus Anaerostipes id.1991)	Simple mode	13	0.965852	0.700873	1.33101	0.835392
ebi-a-GCST90016966	GCST90274836	Sulfotransferase 1A1 levels	Gut microbiota abundance (genus Anaerostipes id.1991)	Weighted mode	13	0.96038	0.70971	1.29959	0.797795
ebi-a-GCST90016966	GCST90274839	Tumor necrosis factor levels	Gut microbiota abundance (genus Anaerostipes id.1991)	MR Egger	13	0.798729	0.494814	1.28931	0.377365
ebi-a-GCST90016966	GCST90274839	Tumor necrosis factor levels	Gut microbiota abundance (genus Anaerostipes id.1991)	Weighted median	13	1.03326	0.860479	1.24074	0.725989
ebi-a-GCST90016966	GCST90274839	Tumor necrosis factor levels	Gut microbiota abundance (genus Anaerostipes id.1991)	Inverse variance weighted	13	1.05431	0.917389	1.21167	0.456184
ebi-a-GCST90016966	GCST90274839	Tumor necrosis factor levels	Gut microbiota abundance (genus Anaerostipes id.1991)	Simple mode	13	0.889121	0.636835	1.24135	0.503183
ebi-a-GCST90016966	GCST90274839	Tumor necrosis factor levels	Gut microbiota abundance (genus Anaerostipes id.1991)	Weighted mode	13	0.89888	0.665554	1.214	0.500134
ebi-a-GCST90016966	GCST90274846	Tumor necrosis factor ligand superfamily member 12 levels	Gut microbiota abundance (genus Anaerostipes id.1991)	MR Egger	13	1.19249	0.736143	1.93173	0.489325
ebi-a-GCST90016966	GCST90274846	Tumor necrosis factor ligand superfamily member 12 levels	Gut microbiota abundance (genus Anaerostipes id.1991)	Weighted median	13	0.921194	0.777126	1.09197	0.344149
ebi-a-GCST90016966	GCST90274846	Tumor necrosis factor ligand superfamily member 12 levels	Gut microbiota abundance (genus Anaerostipes id.1991)	Inverse variance weighted	13	1.00202	0.873896	1.14892	0.97699
ebi-a-GCST90016966	GCST90274846	Tumor necrosis factor ligand superfamily member 12 levels	Gut microbiota abundance (genus Anaerostipes id.1991)	Simple mode	13	0.878582	0.660191	1.16922	0.3921
ebi-a-GCST90016966	GCST90274846	Tumor necrosis factor ligand superfamily member 12 levels	Gut microbiota abundance (genus Anaerostipes id.1991)	Weighted mode	13	0.884166	0.671319	1.1645	0.398137
ebi-a-GCST90017016	GCST90274772	CD40L receptor levels	Gut microbiota abundance (genus Howardella id.2000)	MR Egger	10	0.816639	0.609903	1.09345	0.21088
ebi-a-GCST90017016	GCST90274772	CD40L receptor levels	Gut microbiota abundance (genus Howardella id.2000)	Weighted median	10	1.00377	0.919822	1.09538	0.932725
ebi-a-GCST90017016	GCST90274772	CD40L receptor levels	Gut microbiota abundance (genus Howardella id.2000)	Inverse variance weighted	10	0.984628	0.921346	1.05226	0.64761
ebi-a-GCST90017016	GCST90274772	CD40L receptor levels	Gut microbiota abundance (genus Howardella id.2000)	Simple mode	10	1.01078	0.873446	1.16971	0.888732
ebi-a-GCST90017016	GCST90274772	CD40L receptor levels	Gut microbiota abundance (genus Howardella id.2000)	Weighted mode	10	1.01283	0.884561	1.1597	0.857697
ebi-a-GCST90017016	GCST90274790	Fibroblast growth factor 5 levels	Gut microbiota abundance (genus Howardella id.2000)	MR Egger	10	1.10151	0.770867	1.57397	0.609899
ebi-a-GCST90017016	GCST90274790	Fibroblast growth factor 5 levels	Gut microbiota abundance (genus Howardella id.2000)	Weighted median	10	0.998547	0.902856	1.10438	0.97743
ebi-a-GCST90017016	GCST90274790	Fibroblast growth factor 5 levels	Gut microbiota abundance (genus Howardella id.2000)	Inverse variance weighted	10	1.00995	0.934574	1.0914	0.802477
ebi-a-GCST90017016	GCST90274790	Fibroblast growth factor 5 levels	Gut microbiota abundance (genus Howardella id.2000)	Simple mode	10	0.922111	0.769451	1.10506	0.402692
ebi-a-GCST90017016	GCST90274790	Fibroblast growth factor 5 levels	Gut microbiota abundance (genus Howardella id.2000)	Weighted mode	10	0.944527	0.786954	1.13365	0.555127
ebi-a-GCST90017016	GCST90274791	Fms-related tyrosine kinase 3 ligand levels	Gut microbiota abundance (genus Howardella id.2000)	MR Egger	10	0.9539	0.67661	1.34483	0.79449
ebi-a-GCST90017016	GCST90274791	Fms-related tyrosine kinase 3 ligand levels	Gut microbiota abundance (genus Howardella id.2000)	Weighted median	10	0.945896	0.862828	1.03696	0.235598
ebi-a-GCST90017016	GCST90274791	Fms-related tyrosine kinase 3 ligand levels	Gut microbiota abundance (genus Howardella id.2000)	Inverse variance weighted	10	0.978063	0.908497	1.05296	0.555704
ebi-a-GCST90017016	GCST90274791	Fms-related tyrosine kinase 3 ligand levels	Gut microbiota abundance (genus Howardella id.2000)	Simple mode	10	0.928781	0.7908	1.09084	0.391361
ebi-a-GCST90017016	GCST90274791	Fms-related tyrosine kinase 3 ligand levels	Gut microbiota abundance (genus Howardella id.2000)	Weighted mode	10	0.937437	0.798985	1.09988	0.448525
ebi-a-GCST90017016	GCST90274811	Interleukin-2 receptor subunit beta levels	Gut microbiota abundance (genus Howardella id.2000)	MR Egger	10	1.00351	0.615146	1.63707	0.989143
ebi-a-GCST90017016	GCST90274811	Interleukin-2 receptor subunit beta levels	Gut microbiota abundance (genus Howardella id.2000)	Weighted median	10	1.02575	0.914903	1.15002	0.663069
ebi-a-GCST90017016	GCST90274811	Interleukin-2 receptor subunit beta levels	Gut microbiota abundance (genus Howardella id.2000)	Inverse variance weighted	10	1.03882	0.935562	1.15348	0.475836
ebi-a-GCST90017016	GCST90274811	Interleukin-2 receptor subunit beta levels	Gut microbiota abundance (genus Howardella id.2000)	Simple mode	10	0.931288	0.749201	1.15763	0.537308
ebi-a-GCST90017016	GCST90274811	Interleukin-2 receptor subunit beta levels	Gut microbiota abundance (genus Howardella id.2000)	Weighted mode	10	0.970902	0.783947	1.20244	0.792801
ebi-a-GCST90017016	GCST90274815	Interleukin-6 levels	Gut microbiota abundance (genus Howardella id.2000)	MR Egger	10	0.969873	0.720423	1.3057	0.845223
ebi-a-GCST90017016	GCST90274815	Interleukin-6 levels	Gut microbiota abundance (genus Howardella id.2000)	Weighted median	10	1.05072	0.961356	1.14839	0.275287
ebi-a-GCST90017016	GCST90274815	Interleukin-6 levels	Gut microbiota abundance (genus Howardella id.2000)	Inverse variance weighted	10	1.01541	0.948962	1.08652	0.657828
ebi-a-GCST90017016	GCST90274815	Interleukin-6 levels	Gut microbiota abundance (genus Howardella id.2000)	Simple mode	10	1.05498	0.912488	1.21973	0.488045
ebi-a-GCST90017016	GCST90274815	Interleukin-6 levels	Gut microbiota abundance (genus Howardella id.2000)	Weighted mode	10	1.05398	0.922841	1.20376	0.45792
ebi-a-GCST90017016	GCST90274816	Interleukin-7 levels	Gut microbiota abundance (genus Howardella id.2000)	MR Egger	10	1.01647	0.753614	1.37101	0.917417
ebi-a-GCST90017016	GCST90274816	Interleukin-7 levels	Gut microbiota abundance (genus Howardella id.2000)	Weighted median	10	1.01838	0.928364	1.11713	0.699646
ebi-a-GCST90017016	GCST90274816	Interleukin-7 levels	Gut microbiota abundance (genus Howardella id.2000)	Inverse variance weighted	10	1.01098	0.944482	1.08216	0.753073
ebi-a-GCST90017016	GCST90274816	Interleukin-7 levels	Gut microbiota abundance (genus Howardella id.2000)	Simple mode	10	1.09457	0.929394	1.28911	0.307098
ebi-a-GCST90017016	GCST90274816	Interleukin-7 levels	Gut microbiota abundance (genus Howardella id.2000)	Weighted mode	10	0.934249	0.791969	1.10209	0.440569
ebi-a-GCST90017016	GCST90274820	Leukemia inhibitory factor receptor levels	Gut microbiota abundance (genus Howardella id.2000)	MR Egger	10	1.46772	1.06065	2.03104	0.0492823
ebi-a-GCST90017016	GCST90274820	Leukemia inhibitory factor receptor levels	Gut microbiota abundance (genus Howardella id.2000)	Weighted median	10	1.03973	0.937928	1.15259	0.458609
ebi-a-GCST90017016	GCST90274820	Leukemia inhibitory factor receptor levels	Gut microbiota abundance (genus Howardella id.2000)	Inverse variance weighted	10	1.04794	0.96503	1.13797	0.265488
ebi-a-GCST90017016	GCST90274820	Leukemia inhibitory factor receptor levels	Gut microbiota abundance (genus Howardella id.2000)	Simple mode	10	1.02476	0.855035	1.22817	0.797182
ebi-a-GCST90017016	GCST90274820	Leukemia inhibitory factor receptor levels	Gut microbiota abundance (genus Howardella id.2000)	Weighted mode	10	1.03371	0.861155	1.24084	0.730184
ebi-a-GCST90017016	GCST90274836	Sulfotransferase 1A1 levels	Gut microbiota abundance (genus Howardella id.2000)	MR Egger	10	0.813498	0.578687	1.14359	0.268952
ebi-a-GCST90017016	GCST90274836	Sulfotransferase 1A1 levels	Gut microbiota abundance (genus Howardella id.2000)	Weighted median	10	0.935542	0.845676	1.03496	0.195962
ebi-a-GCST90017016	GCST90274836	Sulfotransferase 1A1 levels	Gut microbiota abundance (genus Howardella id.2000)	Inverse variance weighted	10	0.944896	0.874823	1.02058	0.149362
ebi-a-GCST90017016	GCST90274836	Sulfotransferase 1A1 levels	Gut microbiota abundance (genus Howardella id.2000)	Simple mode	10	0.909219	0.770348	1.07312	0.289524
ebi-a-GCST90017016	GCST90274836	Sulfotransferase 1A1 levels	Gut microbiota abundance (genus Howardella id.2000)	Weighted mode	10	0.900825	0.753083	1.07755	0.282622
ebi-a-GCST90017016	GCST90274839	Tumor necrosis factor levels	Gut microbiota abundance (genus Howardella id.2000)	MR Egger	10	1.02968	0.736539	1.43949	0.868386
ebi-a-GCST90017016	GCST90274839	Tumor necrosis factor levels	Gut microbiota abundance (genus Howardella id.2000)	Weighted median	10	0.925185	0.838416	1.02093	0.121702
ebi-a-GCST90017016	GCST90274839	Tumor necrosis factor levels	Gut microbiota abundance (genus Howardella id.2000)	Inverse variance weighted	10	0.923719	0.856178	0.996588	0.0405391
ebi-a-GCST90017016	GCST90274839	Tumor necrosis factor levels	Gut microbiota abundance (genus Howardella id.2000)	Simple mode	10	0.932548	0.792509	1.09733	0.422029
ebi-a-GCST90017016	GCST90274839	Tumor necrosis factor levels	Gut microbiota abundance (genus Howardella id.2000)	Weighted mode	10	0.945575	0.804573	1.11129	0.514072
ebi-a-GCST90017016	GCST90274846	Tumor necrosis factor ligand superfamily member 12 levels	Gut microbiota abundance (genus Howardella id.2000)	MR Egger	10	1.10285	0.772138	1.57521	0.605052
ebi-a-GCST90017016	GCST90274846	Tumor necrosis factor ligand superfamily member 12 levels	Gut microbiota abundance (genus Howardella id.2000)	Weighted median	10	1.04126	0.942923	1.14986	0.424373
ebi-a-GCST90017016	GCST90274846	Tumor necrosis factor ligand superfamily member 12 levels	Gut microbiota abundance (genus Howardella id.2000)	Inverse variance weighted	10	1.00577	0.930596	1.08701	0.884599
ebi-a-GCST90017016	GCST90274846	Tumor necrosis factor ligand superfamily member 12 levels	Gut microbiota abundance (genus Howardella id.2000)	Simple mode	10	1.08758	0.901818	1.3116	0.402498
ebi-a-GCST90017016	GCST90274846	Tumor necrosis factor ligand superfamily member 12 levels	Gut microbiota abundance (genus Howardella id.2000)	Weighted mode	10	1.07936	0.895155	1.30148	0.444363
ebi-a-GCST90017018	GCST90274772	CD40L receptor levels	Gut microbiota abundance (genus Intestinibacter id.11345)	MR Egger	15	1.11114	0.740606	1.66705	0.619172
ebi-a-GCST90017018	GCST90274772	CD40L receptor levels	Gut microbiota abundance (genus Intestinibacter id.11345)	Weighted median	15	1.03962	0.907639	1.19078	0.574866
ebi-a-GCST90017018	GCST90274772	CD40L receptor levels	Gut microbiota abundance (genus Intestinibacter id.11345)	Inverse variance weighted	15	1.05504	0.938743	1.18575	0.368556
ebi-a-GCST90017018	GCST90274772	CD40L receptor levels	Gut microbiota abundance (genus Intestinibacter id.11345)	Simple mode	15	1.05429	0.837464	1.32725	0.659575
ebi-a-GCST90017018	GCST90274772	CD40L receptor levels	Gut microbiota abundance (genus Intestinibacter id.11345)	Weighted mode	15	1.02939	0.817426	1.29632	0.809063
ebi-a-GCST90017018	GCST90274790	Fibroblast growth factor 5 levels	Gut microbiota abundance (genus Intestinibacter id.11345)	MR Egger	15	1.0479	0.722399	1.52007	0.809115
ebi-a-GCST90017018	GCST90274790	Fibroblast growth factor 5 levels	Gut microbiota abundance (genus Intestinibacter id.11345)	Weighted median	15	1.08254	0.933309	1.25563	0.294642
ebi-a-GCST90017018	GCST90274790	Fibroblast growth factor 5 levels	Gut microbiota abundance (genus Intestinibacter id.11345)	Inverse variance weighted	15	1.12851	1.01271	1.25756	0.0286228
ebi-a-GCST90017018	GCST90274790	Fibroblast growth factor 5 levels	Gut microbiota abundance (genus Intestinibacter id.11345)	Simple mode	15	1.09303	0.828043	1.44282	0.540137
ebi-a-GCST90017018	GCST90274790	Fibroblast growth factor 5 levels	Gut microbiota abundance (genus Intestinibacter id.11345)	Weighted mode	15	1.09303	0.851666	1.4028	0.496149
ebi-a-GCST90017018	GCST90274791	Fms-related tyrosine kinase 3 ligand levels	Gut microbiota abundance (genus Intestinibacter id.11345)	MR Egger	15	0.749911	0.508321	1.10632	0.170565
ebi-a-GCST90017018	GCST90274791	Fms-related tyrosine kinase 3 ligand levels	Gut microbiota abundance (genus Intestinibacter id.11345)	Weighted median	15	1.01753	0.878658	1.17835	0.816441
ebi-a-GCST90017018	GCST90274791	Fms-related tyrosine kinase 3 ligand levels	Gut microbiota abundance (genus Intestinibacter id.11345)	Inverse variance weighted	15	1.04519	0.922317	1.18443	0.488522
ebi-a-GCST90017018	GCST90274791	Fms-related tyrosine kinase 3 ligand levels	Gut microbiota abundance (genus Intestinibacter id.11345)	Simple mode	15	1.17502	0.894303	1.54385	0.266255
ebi-a-GCST90017018	GCST90274791	Fms-related tyrosine kinase 3 ligand levels	Gut microbiota abundance (genus Intestinibacter id.11345)	Weighted mode	15	0.937874	0.718368	1.22445	0.64456
ebi-a-GCST90017018	GCST90274811	Interleukin-2 receptor subunit beta levels	Gut microbiota abundance (genus Intestinibacter id.11345)	MR Egger	15	1.20331	0.838586	1.72667	0.333454
ebi-a-GCST90017018	GCST90274811	Interleukin-2 receptor subunit beta levels	Gut microbiota abundance (genus Intestinibacter id.11345)	Weighted median	15	1.16693	1.00486	1.35516	0.0430234
ebi-a-GCST90017018	GCST90274811	Interleukin-2 receptor subunit beta levels	Gut microbiota abundance (genus Intestinibacter id.11345)	Inverse variance weighted	15	1.11568	1.00032	1.24434	0.0493286
ebi-a-GCST90017018	GCST90274811	Interleukin-2 receptor subunit beta levels	Gut microbiota abundance (genus Intestinibacter id.11345)	Simple mode	15	1.1884	0.903806	1.56261	0.236849
ebi-a-GCST90017018	GCST90274811	Interleukin-2 receptor subunit beta levels	Gut microbiota abundance (genus Intestinibacter id.11345)	Weighted mode	15	1.1829	0.893752	1.56559	0.25977
ebi-a-GCST90017018	GCST90274815	Interleukin-6 levels	Gut microbiota abundance (genus Intestinibacter id.11345)	MR Egger	15	0.779829	0.512413	1.1868	0.266648
ebi-a-GCST90017018	GCST90274815	Interleukin-6 levels	Gut microbiota abundance (genus Intestinibacter id.11345)	Weighted median	15	0.969764	0.836258	1.12458	0.684533
ebi-a-GCST90017018	GCST90274815	Interleukin-6 levels	Gut microbiota abundance (genus Intestinibacter id.11345)	Inverse variance weighted	15	1.01379	0.890751	1.15382	0.83565
ebi-a-GCST90017018	GCST90274815	Interleukin-6 levels	Gut microbiota abundance (genus Intestinibacter id.11345)	Simple mode	15	0.971741	0.744241	1.26878	0.836196
ebi-a-GCST90017018	GCST90274815	Interleukin-6 levels	Gut microbiota abundance (genus Intestinibacter id.11345)	Weighted mode	15	0.956242	0.745337	1.22683	0.730113
ebi-a-GCST90017018	GCST90274816	Interleukin-7 levels	Gut microbiota abundance (genus Intestinibacter id.11345)	MR Egger	15	1.12592	0.808456	1.56804	0.49518
ebi-a-GCST90017018	GCST90274816	Interleukin-7 levels	Gut microbiota abundance (genus Intestinibacter id.11345)	Weighted median	15	1.03515	0.904693	1.18443	0.615181
ebi-a-GCST90017018	GCST90274816	Interleukin-7 levels	Gut microbiota abundance (genus Intestinibacter id.11345)	Inverse variance weighted	15	1.02613	0.929012	1.13341	0.61107
ebi-a-GCST90017018	GCST90274816	Interleukin-7 levels	Gut microbiota abundance (genus Intestinibacter id.11345)	Simple mode	15	1.14836	0.900738	1.46406	0.28306
ebi-a-GCST90017018	GCST90274816	Interleukin-7 levels	Gut microbiota abundance (genus Intestinibacter id.11345)	Weighted mode	15	1.1433	0.896451	1.45813	0.298758
ebi-a-GCST90017018	GCST90274820	Leukemia inhibitory factor receptor levels	Gut microbiota abundance (genus Intestinibacter id.11345)	MR Egger	15	1.43845	0.972614	2.12739	0.0917049
ebi-a-GCST90017018	GCST90274820	Leukemia inhibitory factor receptor levels	Gut microbiota abundance (genus Intestinibacter id.11345)	Weighted median	15	1.01718	0.866729	1.19375	0.834774
ebi-a-GCST90017018	GCST90274820	Leukemia inhibitory factor receptor levels	Gut microbiota abundance (genus Intestinibacter id.11345)	Inverse variance weighted	15	1.05768	0.935365	1.19599	0.371135
ebi-a-GCST90017018	GCST90274820	Leukemia inhibitory factor receptor levels	Gut microbiota abundance (genus Intestinibacter id.11345)	Simple mode	15	0.924478	0.670937	1.27383	0.638543
ebi-a-GCST90017018	GCST90274820	Leukemia inhibitory factor receptor levels	Gut microbiota abundance (genus Intestinibacter id.11345)	Weighted mode	15	0.941431	0.696936	1.2717	0.699961
ebi-a-GCST90017018	GCST90274836	Sulfotransferase 1A1 levels	Gut microbiota abundance (genus Intestinibacter id.11345)	MR Egger	15	1.17157	0.726555	1.88917	0.527275
ebi-a-GCST90017018	GCST90274836	Sulfotransferase 1A1 levels	Gut microbiota abundance (genus Intestinibacter id.11345)	Weighted median	15	1.00691	0.850399	1.19223	0.936311
ebi-a-GCST90017018	GCST90274836	Sulfotransferase 1A1 levels	Gut microbiota abundance (genus Intestinibacter id.11345)	Inverse variance weighted	15	0.963164	0.833763	1.11265	0.610133
ebi-a-GCST90017018	GCST90274836	Sulfotransferase 1A1 levels	Gut microbiota abundance (genus Intestinibacter id.11345)	Simple mode	15	1.08598	0.772362	1.52693	0.642543
ebi-a-GCST90017018	GCST90274836	Sulfotransferase 1A1 levels	Gut microbiota abundance (genus Intestinibacter id.11345)	Weighted mode	15	1.08213	0.80205	1.46	0.613568
ebi-a-GCST90017018	GCST90274839	Tumor necrosis factor levels	Gut microbiota abundance (genus Intestinibacter id.11345)	MR Egger	15	0.983532	0.684506	1.41319	0.92982
ebi-a-GCST90017018	GCST90274839	Tumor necrosis factor levels	Gut microbiota abundance (genus Intestinibacter id.11345)	Weighted median	15	1.10728	0.957657	1.28027	0.168868
ebi-a-GCST90017018	GCST90274839	Tumor necrosis factor levels	Gut microbiota abundance (genus Intestinibacter id.11345)	Inverse variance weighted	15	1.12567	1.00855	1.25639	0.0346985
ebi-a-GCST90017018	GCST90274839	Tumor necrosis factor levels	Gut microbiota abundance (genus Intestinibacter id.11345)	Simple mode	15	0.987116	0.748024	1.30263	0.928283
ebi-a-GCST90017018	GCST90274839	Tumor necrosis factor levels	Gut microbiota abundance (genus Intestinibacter id.11345)	Weighted mode	15	0.984905	0.738985	1.31266	0.91882
ebi-a-GCST90017018	GCST90274846	Tumor necrosis factor ligand superfamily member 12 levels	Gut microbiota abundance (genus Intestinibacter id.11345)	MR Egger	15	1.20815	0.845061	1.72725	0.318697
ebi-a-GCST90017018	GCST90274846	Tumor necrosis factor ligand superfamily member 12 levels	Gut microbiota abundance (genus Intestinibacter id.11345)	Weighted median	15	1.00614	0.870087	1.16347	0.934185
ebi-a-GCST90017018	GCST90274846	Tumor necrosis factor ligand superfamily member 12 levels	Gut microbiota abundance (genus Intestinibacter id.11345)	Inverse variance weighted	15	1.05224	0.947014	1.16915	0.34352
ebi-a-GCST90017018	GCST90274846	Tumor necrosis factor ligand superfamily member 12 levels	Gut microbiota abundance (genus Intestinibacter id.11345)	Simple mode	15	1.00896	0.776107	1.31167	0.947831
ebi-a-GCST90017018	GCST90274846	Tumor necrosis factor ligand superfamily member 12 levels	Gut microbiota abundance (genus Intestinibacter id.11345)	Weighted mode	15	1.01182	0.787029	1.30081	0.928266
ebi-a-GCST90017024	GCST90274772	CD40L receptor levels	Gut microbiota abundance (genus Lachnospiraceae NK4A136 group id.11319)	MR Egger	15	0.896905	0.706037	1.13937	0.388999
ebi-a-GCST90017024	GCST90274772	CD40L receptor levels	Gut microbiota abundance (genus Lachnospiraceae NK4A136 group id.11319)	Weighted median	15	1.04765	0.894761	1.22666	0.56301
ebi-a-GCST90017024	GCST90274772	CD40L receptor levels	Gut microbiota abundance (genus Lachnospiraceae NK4A136 group id.11319)	Inverse variance weighted	15	1.03135	0.915441	1.16194	0.611791
ebi-a-GCST90017024	GCST90274772	CD40L receptor levels	Gut microbiota abundance (genus Lachnospiraceae NK4A136 group id.11319)	Simple mode	15	1.06478	0.830139	1.36575	0.628812
ebi-a-GCST90017024	GCST90274772	CD40L receptor levels	Gut microbiota abundance (genus Lachnospiraceae NK4A136 group id.11319)	Weighted mode	15	1.05242	0.851401	1.30089	0.643905
ebi-a-GCST90017024	GCST90274790	Fibroblast growth factor 5 levels	Gut microbiota abundance (genus Lachnospiraceae NK4A136 group id.11319)	MR Egger	15	0.970527	0.731984	1.28681	0.838554
ebi-a-GCST90017024	GCST90274790	Fibroblast growth factor 5 levels	Gut microbiota abundance (genus Lachnospiraceae NK4A136 group id.11319)	Weighted median	15	0.991853	0.847154	1.16127	0.919009
ebi-a-GCST90017024	GCST90274790	Fibroblast growth factor 5 levels	Gut microbiota abundance (genus Lachnospiraceae NK4A136 group id.11319)	Inverse variance weighted	15	1.03293	0.904255	1.17992	0.633118
ebi-a-GCST90017024	GCST90274790	Fibroblast growth factor 5 levels	Gut microbiota abundance (genus Lachnospiraceae NK4A136 group id.11319)	Simple mode	15	1.01614	0.792948	1.30215	0.901117
ebi-a-GCST90017024	GCST90274790	Fibroblast growth factor 5 levels	Gut microbiota abundance (genus Lachnospiraceae NK4A136 group id.11319)	Weighted mode	15	0.984899	0.816652	1.18781	0.875782
ebi-a-GCST90017024	GCST90274791	Fms-related tyrosine kinase 3 ligand levels	Gut microbiota abundance (genus Lachnospiraceae NK4A136 group id.11319)	MR Egger	15	1.19341	0.964851	1.47612	0.127055
ebi-a-GCST90017024	GCST90274791	Fms-related tyrosine kinase 3 ligand levels	Gut microbiota abundance (genus Lachnospiraceae NK4A136 group id.11319)	Weighted median	15	1.08346	0.934434	1.25626	0.288336
ebi-a-GCST90017024	GCST90274791	Fms-related tyrosine kinase 3 ligand levels	Gut microbiota abundance (genus Lachnospiraceae NK4A136 group id.11319)	Inverse variance weighted	15	0.994896	0.893179	1.1082	0.925903
ebi-a-GCST90017024	GCST90274791	Fms-related tyrosine kinase 3 ligand levels	Gut microbiota abundance (genus Lachnospiraceae NK4A136 group id.11319)	Simple mode	15	1.08058	0.852325	1.36996	0.532425
ebi-a-GCST90017024	GCST90274791	Fms-related tyrosine kinase 3 ligand levels	Gut microbiota abundance (genus Lachnospiraceae NK4A136 group id.11319)	Weighted mode	15	1.1072	0.936555	1.30894	0.252897
ebi-a-GCST90017024	GCST90274811	Interleukin-2 receptor subunit beta levels	Gut microbiota abundance (genus Lachnospiraceae NK4A136 group id.11319)	MR Egger	15	0.899511	0.678422	1.19265	0.474884
ebi-a-GCST90017024	GCST90274811	Interleukin-2 receptor subunit beta levels	Gut microbiota abundance (genus Lachnospiraceae NK4A136 group id.11319)	Weighted median	15	0.928091	0.774156	1.11264	0.419953
ebi-a-GCST90017024	GCST90274811	Interleukin-2 receptor subunit beta levels	Gut microbiota abundance (genus Lachnospiraceae NK4A136 group id.11319)	Inverse variance weighted	15	0.960146	0.841003	1.09617	0.547403
ebi-a-GCST90017024	GCST90274811	Interleukin-2 receptor subunit beta levels	Gut microbiota abundance (genus Lachnospiraceae NK4A136 group id.11319)	Simple mode	15	1.26069	0.883298	1.79933	0.222609
ebi-a-GCST90017024	GCST90274811	Interleukin-2 receptor subunit beta levels	Gut microbiota abundance (genus Lachnospiraceae NK4A136 group id.11319)	Weighted mode	15	0.845244	0.660537	1.0816	0.202712
ebi-a-GCST90017024	GCST90274815	Interleukin-6 levels	Gut microbiota abundance (genus Lachnospiraceae NK4A136 group id.11319)	MR Egger	15	1.1499	0.92867	1.42382	0.22251
ebi-a-GCST90017024	GCST90274815	Interleukin-6 levels	Gut microbiota abundance (genus Lachnospiraceae NK4A136 group id.11319)	Weighted median	15	1.02848	0.892045	1.18578	0.698958
ebi-a-GCST90017024	GCST90274815	Interleukin-6 levels	Gut microbiota abundance (genus Lachnospiraceae NK4A136 group id.11319)	Inverse variance weighted	15	1.00494	0.906556	1.114	0.925341
ebi-a-GCST90017024	GCST90274815	Interleukin-6 levels	Gut microbiota abundance (genus Lachnospiraceae NK4A136 group id.11319)	Simple mode	15	1.04243	0.820029	1.32514	0.739362
ebi-a-GCST90017024	GCST90274815	Interleukin-6 levels	Gut microbiota abundance (genus Lachnospiraceae NK4A136 group id.11319)	Weighted mode	15	1.03958	0.853533	1.26618	0.705428
ebi-a-GCST90017024	GCST90274816	Interleukin-7 levels	Gut microbiota abundance (genus Lachnospiraceae NK4A136 group id.11319)	MR Egger	15	0.82122	0.631295	1.06828	0.165942
ebi-a-GCST90017024	GCST90274816	Interleukin-7 levels	Gut microbiota abundance (genus Lachnospiraceae NK4A136 group id.11319)	Weighted median	15	0.861909	0.745805	0.996086	0.0441021
ebi-a-GCST90017024	GCST90274816	Interleukin-7 levels	Gut microbiota abundance (genus Lachnospiraceae NK4A136 group id.11319)	Inverse variance weighted	15	0.981603	0.859375	1.12121	0.784326
ebi-a-GCST90017024	GCST90274816	Interleukin-7 levels	Gut microbiota abundance (genus Lachnospiraceae NK4A136 group id.11319)	Simple mode	15	0.864611	0.671054	1.114	0.279471
ebi-a-GCST90017024	GCST90274816	Interleukin-7 levels	Gut microbiota abundance (genus Lachnospiraceae NK4A136 group id.11319)	Weighted mode	15	0.844993	0.714214	0.99972	0.0697956
ebi-a-GCST90017024	GCST90274820	Leukemia inhibitory factor receptor levels	Gut microbiota abundance (genus Lachnospiraceae NK4A136 group id.11319)	MR Egger	15	1.16036	0.907962	1.48293	0.255903
ebi-a-GCST90017024	GCST90274820	Leukemia inhibitory factor receptor levels	Gut microbiota abundance (genus Lachnospiraceae NK4A136 group id.11319)	Weighted median	15	1.06283	0.906579	1.24602	0.45259
ebi-a-GCST90017024	GCST90274820	Leukemia inhibitory factor receptor levels	Gut microbiota abundance (genus Lachnospiraceae NK4A136 group id.11319)	Inverse variance weighted	15	1.06437	0.945535	1.19814	0.301693
ebi-a-GCST90017024	GCST90274820	Leukemia inhibitory factor receptor levels	Gut microbiota abundance (genus Lachnospiraceae NK4A136 group id.11319)	Simple mode	15	1.08384	0.816001	1.43961	0.587021
ebi-a-GCST90017024	GCST90274820	Leukemia inhibitory factor receptor levels	Gut microbiota abundance (genus Lachnospiraceae NK4A136 group id.11319)	Weighted mode	15	1.08384	0.863112	1.36103	0.499658
ebi-a-GCST90017024	GCST90274836	Sulfotransferase 1A1 levels	Gut microbiota abundance (genus Lachnospiraceae NK4A136 group id.11319)	MR Egger	15	1.03952	0.814361	1.32692	0.760604
ebi-a-GCST90017024	GCST90274836	Sulfotransferase 1A1 levels	Gut microbiota abundance (genus Lachnospiraceae NK4A136 group id.11319)	Weighted median	15	1.09208	0.92797	1.28521	0.289052
ebi-a-GCST90017024	GCST90274836	Sulfotransferase 1A1 levels	Gut microbiota abundance (genus Lachnospiraceae NK4A136 group id.11319)	Inverse variance weighted	15	1.05238	0.936428	1.1827	0.391326
ebi-a-GCST90017024	GCST90274836	Sulfotransferase 1A1 levels	Gut microbiota abundance (genus Lachnospiraceae NK4A136 group id.11319)	Simple mode	15	1.1672	0.873523	1.55961	0.313486
ebi-a-GCST90017024	GCST90274836	Sulfotransferase 1A1 levels	Gut microbiota abundance (genus Lachnospiraceae NK4A136 group id.11319)	Weighted mode	15	1.0815	0.860434	1.35937	0.512786
ebi-a-GCST90017024	GCST90274839	Tumor necrosis factor levels	Gut microbiota abundance (genus Lachnospiraceae NK4A136 group id.11319)	MR Egger	15	0.808032	0.636369	1.026	0.103786
ebi-a-GCST90017024	GCST90274839	Tumor necrosis factor levels	Gut microbiota abundance (genus Lachnospiraceae NK4A136 group id.11319)	Weighted median	15	0.810969	0.690317	0.952708	0.0107879
ebi-a-GCST90017024	GCST90274839	Tumor necrosis factor levels	Gut microbiota abundance (genus Lachnospiraceae NK4A136 group id.11319)	Inverse variance weighted	15	0.878393	0.782974	0.98544	0.0271064
ebi-a-GCST90017024	GCST90274839	Tumor necrosis factor levels	Gut microbiota abundance (genus Lachnospiraceae NK4A136 group id.11319)	Simple mode	15	0.788032	0.616169	1.00783	0.0785296
ebi-a-GCST90017024	GCST90274839	Tumor necrosis factor levels	Gut microbiota abundance (genus Lachnospiraceae NK4A136 group id.11319)	Weighted mode	15	0.805801	0.669925	0.969237	0.0379473
ebi-a-GCST90017024	GCST90274846	Tumor necrosis factor ligand superfamily member 12 levels	Gut microbiota abundance (genus Lachnospiraceae NK4A136 group id.11319)	MR Egger	15	0.963852	0.780514	1.19026	0.737801
ebi-a-GCST90017024	GCST90274846	Tumor necrosis factor ligand superfamily member 12 levels	Gut microbiota abundance (genus Lachnospiraceae NK4A136 group id.11319)	Weighted median	15	1.0385	0.901233	1.19667	0.601493
ebi-a-GCST90017024	GCST90274846	Tumor necrosis factor ligand superfamily member 12 levels	Gut microbiota abundance (genus Lachnospiraceae NK4A136 group id.11319)	Inverse variance weighted	15	1.01925	0.920111	1.12908	0.714926
ebi-a-GCST90017024	GCST90274846	Tumor necrosis factor ligand superfamily member 12 levels	Gut microbiota abundance (genus Lachnospiraceae NK4A136 group id.11319)	Simple mode	15	1.05159	0.834086	1.32582	0.676942
ebi-a-GCST90017024	GCST90274846	Tumor necrosis factor ligand superfamily member 12 levels	Gut microbiota abundance (genus Lachnospiraceae NK4A136 group id.11319)	Weighted mode	15	1.0419	0.859816	1.26255	0.681673
ebi-a-GCST90017027	GCST90274772	CD40L receptor levels	Gut microbiota abundance (genus Lachnospiraceae UCG008 id.11328)	MR Egger	11	1.54546	0.846302	2.82221	0.190198
ebi-a-GCST90017027	GCST90274772	CD40L receptor levels	Gut microbiota abundance (genus Lachnospiraceae UCG008 id.11328)	Weighted median	11	0.957868	0.843829	1.08732	0.505681
ebi-a-GCST90017027	GCST90274772	CD40L receptor levels	Gut microbiota abundance (genus Lachnospiraceae UCG008 id.11328)	Inverse variance weighted	11	1.00667	0.893322	1.13441	0.913101
ebi-a-GCST90017027	GCST90274772	CD40L receptor levels	Gut microbiota abundance (genus Lachnospiraceae UCG008 id.11328)	Simple mode	11	0.860052	0.652184	1.13417	0.310603
ebi-a-GCST90017027	GCST90274772	CD40L receptor levels	Gut microbiota abundance (genus Lachnospiraceae UCG008 id.11328)	Weighted mode	11	0.874905	0.691607	1.10678	0.291273
ebi-a-GCST90017027	GCST90274790	Fibroblast growth factor 5 levels	Gut microbiota abundance (genus Lachnospiraceae UCG008 id.11328)	MR Egger	11	0.752969	0.462518	1.22582	0.283272
ebi-a-GCST90017027	GCST90274790	Fibroblast growth factor 5 levels	Gut microbiota abundance (genus Lachnospiraceae UCG008 id.11328)	Weighted median	11	1.00745	0.891061	1.13903	0.905715
ebi-a-GCST90017027	GCST90274790	Fibroblast growth factor 5 levels	Gut microbiota abundance (genus Lachnospiraceae UCG008 id.11328)	Inverse variance weighted	11	0.97815	0.891945	1.07269	0.63883
ebi-a-GCST90017027	GCST90274790	Fibroblast growth factor 5 levels	Gut microbiota abundance (genus Lachnospiraceae UCG008 id.11328)	Simple mode	11	1.01232	0.853668	1.20047	0.890791
ebi-a-GCST90017027	GCST90274790	Fibroblast growth factor 5 levels	Gut microbiota abundance (genus Lachnospiraceae UCG008 id.11328)	Weighted mode	11	1.01232	0.850338	1.20517	0.893221
ebi-a-GCST90017027	GCST90274791	Fms-related tyrosine kinase 3 ligand levels	Gut microbiota abundance (genus Lachnospiraceae UCG008 id.11328)	MR Egger	11	0.888142	0.558674	1.41191	0.62802
ebi-a-GCST90017027	GCST90274791	Fms-related tyrosine kinase 3 ligand levels	Gut microbiota abundance (genus Lachnospiraceae UCG008 id.11328)	Weighted median	11	1.01496	0.905622	1.13749	0.7985
ebi-a-GCST90017027	GCST90274791	Fms-related tyrosine kinase 3 ligand levels	Gut microbiota abundance (genus Lachnospiraceae UCG008 id.11328)	Inverse variance weighted	11	1.0344	0.949393	1.12703	0.439467
ebi-a-GCST90017027	GCST90274791	Fms-related tyrosine kinase 3 ligand levels	Gut microbiota abundance (genus Lachnospiraceae UCG008 id.11328)	Simple mode	11	1.01637	0.855994	1.20679	0.856699
ebi-a-GCST90017027	GCST90274791	Fms-related tyrosine kinase 3 ligand levels	Gut microbiota abundance (genus Lachnospiraceae UCG008 id.11328)	Weighted mode	11	1.0135	0.849451	1.20922	0.884652
ebi-a-GCST90017027	GCST90274811	Interleukin-2 receptor subunit beta levels	Gut microbiota abundance (genus Lachnospiraceae UCG008 id.11328)	MR Egger	11	1.00767	0.570955	1.77841	0.97955
ebi-a-GCST90017027	GCST90274811	Interleukin-2 receptor subunit beta levels	Gut microbiota abundance (genus Lachnospiraceae UCG008 id.11328)	Weighted median	11	1.02616	0.897728	1.17296	0.705074
ebi-a-GCST90017027	GCST90274811	Interleukin-2 receptor subunit beta levels	Gut microbiota abundance (genus Lachnospiraceae UCG008 id.11328)	Inverse variance weighted	11	1.03043	0.929621	1.14217	0.568233
ebi-a-GCST90017027	GCST90274811	Interleukin-2 receptor subunit beta levels	Gut microbiota abundance (genus Lachnospiraceae UCG008 id.11328)	Simple mode	11	1.00643	0.801597	1.2636	0.957081
ebi-a-GCST90017027	GCST90274811	Interleukin-2 receptor subunit beta levels	Gut microbiota abundance (genus Lachnospiraceae UCG008 id.11328)	Weighted mode	11	1.00877	0.812118	1.25305	0.938631
ebi-a-GCST90017027	GCST90274815	Interleukin-6 levels	Gut microbiota abundance (genus Lachnospiraceae UCG008 id.11328)	MR Egger	11	0.893951	0.520608	1.53503	0.693939
ebi-a-GCST90017027	GCST90274815	Interleukin-6 levels	Gut microbiota abundance (genus Lachnospiraceae UCG008 id.11328)	Weighted median	11	0.951057	0.843928	1.07178	0.4105
ebi-a-GCST90017027	GCST90274815	Interleukin-6 levels	Gut microbiota abundance (genus Lachnospiraceae UCG008 id.11328)	Inverse variance weighted	11	0.982704	0.890274	1.08473	0.729196
ebi-a-GCST90017027	GCST90274815	Interleukin-6 levels	Gut microbiota abundance (genus Lachnospiraceae UCG008 id.11328)	Simple mode	11	0.937959	0.769314	1.14357	0.540711
ebi-a-GCST90017027	GCST90274815	Interleukin-6 levels	Gut microbiota abundance (genus Lachnospiraceae UCG008 id.11328)	Weighted mode	11	0.939731	0.779261	1.13325	0.529924
ebi-a-GCST90017027	GCST90274816	Interleukin-7 levels	Gut microbiota abundance (genus Lachnospiraceae UCG008 id.11328)	MR Egger	11	1.18287	0.698692	2.00256	0.547354
ebi-a-GCST90017027	GCST90274816	Interleukin-7 levels	Gut microbiota abundance (genus Lachnospiraceae UCG008 id.11328)	Weighted median	11	1.07233	0.948684	1.21208	0.263908
ebi-a-GCST90017027	GCST90274816	Interleukin-7 levels	Gut microbiota abundance (genus Lachnospiraceae UCG008 id.11328)	Inverse variance weighted	11	1.03911	0.943568	1.14433	0.435597
ebi-a-GCST90017027	GCST90274816	Interleukin-7 levels	Gut microbiota abundance (genus Lachnospiraceae UCG008 id.11328)	Simple mode	11	1.12825	0.916701	1.38863	0.281236
ebi-a-GCST90017027	GCST90274816	Interleukin-7 levels	Gut microbiota abundance (genus Lachnospiraceae UCG008 id.11328)	Weighted mode	11	1.13979	0.928518	1.39913	0.239434
ebi-a-GCST90017027	GCST90274820	Leukemia inhibitory factor receptor levels	Gut microbiota abundance (genus Lachnospiraceae UCG008 id.11328)	MR Egger	11	0.891919	0.548038	1.45158	0.656215
ebi-a-GCST90017027	GCST90274820	Leukemia inhibitory factor receptor levels	Gut microbiota abundance (genus Lachnospiraceae UCG008 id.11328)	Weighted median	11	0.962741	0.857852	1.08046	0.518819
ebi-a-GCST90017027	GCST90274820	Leukemia inhibitory factor receptor levels	Gut microbiota abundance (genus Lachnospiraceae UCG008 id.11328)	Inverse variance weighted	11	0.964747	0.880653	1.05687	0.440531
ebi-a-GCST90017027	GCST90274820	Leukemia inhibitory factor receptor levels	Gut microbiota abundance (genus Lachnospiraceae UCG008 id.11328)	Simple mode	11	0.943108	0.781452	1.1382	0.555096
ebi-a-GCST90017027	GCST90274820	Leukemia inhibitory factor receptor levels	Gut microbiota abundance (genus Lachnospiraceae UCG008 id.11328)	Weighted mode	11	0.949416	0.792004	1.13811	0.586997
ebi-a-GCST90017027	GCST90274836	Sulfotransferase 1A1 levels	Gut microbiota abundance (genus Lachnospiraceae UCG008 id.11328)	MR Egger	11	1.40565	0.850988	2.32182	0.216295
ebi-a-GCST90017027	GCST90274836	Sulfotransferase 1A1 levels	Gut microbiota abundance (genus Lachnospiraceae UCG008 id.11328)	Weighted median	11	1.07692	0.93896	1.23515	0.289363
ebi-a-GCST90017027	GCST90274836	Sulfotransferase 1A1 levels	Gut microbiota abundance (genus Lachnospiraceae UCG008 id.11328)	Inverse variance weighted	11	1.05749	0.959649	1.16531	0.2591
ebi-a-GCST90017027	GCST90274836	Sulfotransferase 1A1 levels	Gut microbiota abundance (genus Lachnospiraceae UCG008 id.11328)	Simple mode	11	1.14583	0.908174	1.44568	0.277752
ebi-a-GCST90017027	GCST90274836	Sulfotransferase 1A1 levels	Gut microbiota abundance (genus Lachnospiraceae UCG008 id.11328)	Weighted mode	11	1.13518	0.902176	1.42837	0.304768
ebi-a-GCST90017027	GCST90274839	Tumor necrosis factor levels	Gut microbiota abundance (genus Lachnospiraceae UCG008 id.11328)	MR Egger	11	1.33921	0.814486	2.20198	0.279307
ebi-a-GCST90017027	GCST90274839	Tumor necrosis factor levels	Gut microbiota abundance (genus Lachnospiraceae UCG008 id.11328)	Weighted median	11	1.11812	0.988426	1.26483	0.0759101
ebi-a-GCST90017027	GCST90274839	Tumor necrosis factor levels	Gut microbiota abundance (genus Lachnospiraceae UCG008 id.11328)	Inverse variance weighted	11	1.08339	0.984984	1.19162	0.0992349
ebi-a-GCST90017027	GCST90274839	Tumor necrosis factor levels	Gut microbiota abundance (genus Lachnospiraceae UCG008 id.11328)	Simple mode	11	1.11863	0.915231	1.36723	0.299238
ebi-a-GCST90017027	GCST90274839	Tumor necrosis factor levels	Gut microbiota abundance (genus Lachnospiraceae UCG008 id.11328)	Weighted mode	11	1.11863	0.932506	1.3419	0.255068
ebi-a-GCST90017027	GCST90274846	Tumor necrosis factor ligand superfamily member 12 levels	Gut microbiota abundance (genus Lachnospiraceae UCG008 id.11328)	MR Egger	11	1.48944	0.925734	2.39642	0.135015
ebi-a-GCST90017027	GCST90274846	Tumor necrosis factor ligand superfamily member 12 levels	Gut microbiota abundance (genus Lachnospiraceae UCG008 id.11328)	Weighted median	11	1.02829	0.911337	1.16024	0.650675
ebi-a-GCST90017027	GCST90274846	Tumor necrosis factor ligand superfamily member 12 levels	Gut microbiota abundance (genus Lachnospiraceae UCG008 id.11328)	Inverse variance weighted	11	1.00007	0.906768	1.10296	0.998953
ebi-a-GCST90017027	GCST90274846	Tumor necrosis factor ligand superfamily member 12 levels	Gut microbiota abundance (genus Lachnospiraceae UCG008 id.11328)	Simple mode	11	1.07347	0.868851	1.32627	0.525983
ebi-a-GCST90017027	GCST90274846	Tumor necrosis factor ligand superfamily member 12 levels	Gut microbiota abundance (genus Lachnospiraceae UCG008 id.11328)	Weighted mode	11	1.0688	0.876549	1.30322	0.525608
ebi-a-GCST90017034	GCST90274772	CD40L receptor levels	Gut microbiota abundance (genus Odoribacter id.952)	MR Egger	7	1.10115	0.664693	1.82418	0.723656
ebi-a-GCST90017034	GCST90274772	CD40L receptor levels	Gut microbiota abundance (genus Odoribacter id.952)	Weighted median	7	1.10889	0.89758	1.36995	0.337935
ebi-a-GCST90017034	GCST90274772	CD40L receptor levels	Gut microbiota abundance (genus Odoribacter id.952)	Inverse variance weighted	7	1.07081	0.914422	1.25395	0.39568
ebi-a-GCST90017034	GCST90274772	CD40L receptor levels	Gut microbiota abundance (genus Odoribacter id.952)	Simple mode	7	1.20885	0.868262	1.68303	0.30422
ebi-a-GCST90017034	GCST90274772	CD40L receptor levels	Gut microbiota abundance (genus Odoribacter id.952)	Weighted mode	7	1.20885	0.849711	1.71977	0.332245
ebi-a-GCST90017034	GCST90274790	Fibroblast growth factor 5 levels	Gut microbiota abundance (genus Odoribacter id.952)	MR Egger	7	1.48215	0.854159	2.57185	0.220576
ebi-a-GCST90017034	GCST90274790	Fibroblast growth factor 5 levels	Gut microbiota abundance (genus Odoribacter id.952)	Weighted median	7	1.03104	0.819661	1.29694	0.793974
ebi-a-GCST90017034	GCST90274790	Fibroblast growth factor 5 levels	Gut microbiota abundance (genus Odoribacter id.952)	Inverse variance weighted	7	1.01146	0.846767	1.20818	0.90003
ebi-a-GCST90017034	GCST90274790	Fibroblast growth factor 5 levels	Gut microbiota abundance (genus Odoribacter id.952)	Simple mode	7	1.02068	0.738645	1.4104	0.905335
ebi-a-GCST90017034	GCST90274790	Fibroblast growth factor 5 levels	Gut microbiota abundance (genus Odoribacter id.952)	Weighted mode	7	1.03283	0.748492	1.42518	0.850611
ebi-a-GCST90017034	GCST90274791	Fms-related tyrosine kinase 3 ligand levels	Gut microbiota abundance (genus Odoribacter id.952)	MR Egger	7	1.49842	0.897293	2.50225	0.182825
ebi-a-GCST90017034	GCST90274791	Fms-related tyrosine kinase 3 ligand levels	Gut microbiota abundance (genus Odoribacter id.952)	Weighted median	7	1.08657	0.871477	1.35475	0.460701
ebi-a-GCST90017034	GCST90274791	Fms-related tyrosine kinase 3 ligand levels	Gut microbiota abundance (genus Odoribacter id.952)	Inverse variance weighted	7	1.10642	0.94291	1.29828	0.215163
ebi-a-GCST90017034	GCST90274791	Fms-related tyrosine kinase 3 ligand levels	Gut microbiota abundance (genus Odoribacter id.952)	Simple mode	7	0.990373	0.719802	1.36265	0.954551
ebi-a-GCST90017034	GCST90274791	Fms-related tyrosine kinase 3 ligand levels	Gut microbiota abundance (genus Odoribacter id.952)	Weighted mode	7	1.02226	0.765875	1.36448	0.886098
ebi-a-GCST90017034	GCST90274811	Interleukin-2 receptor subunit beta levels	Gut microbiota abundance (genus Odoribacter id.952)	MR Egger	7	1.19352	0.630318	2.25997	0.610381
ebi-a-GCST90017034	GCST90274811	Interleukin-2 receptor subunit beta levels	Gut microbiota abundance (genus Odoribacter id.952)	Weighted median	7	1.01673	0.799095	1.29363	0.892628
ebi-a-GCST90017034	GCST90274811	Interleukin-2 receptor subunit beta levels	Gut microbiota abundance (genus Odoribacter id.952)	Inverse variance weighted	7	1.02409	0.849615	1.23439	0.802759
ebi-a-GCST90017034	GCST90274811	Interleukin-2 receptor subunit beta levels	Gut microbiota abundance (genus Odoribacter id.952)	Simple mode	7	1.00656	0.699086	1.44927	0.973096
ebi-a-GCST90017034	GCST90274811	Interleukin-2 receptor subunit beta levels	Gut microbiota abundance (genus Odoribacter id.952)	Weighted mode	7	0.977208	0.685612	1.39282	0.902702
ebi-a-GCST90017034	GCST90274815	Interleukin-6 levels	Gut microbiota abundance (genus Odoribacter id.952)	MR Egger	7	0.896355	0.535897	1.49927	0.694032
ebi-a-GCST90017034	GCST90274815	Interleukin-6 levels	Gut microbiota abundance (genus Odoribacter id.952)	Weighted median	7	1.02678	0.828394	1.27268	0.809333
ebi-a-GCST90017034	GCST90274815	Interleukin-6 levels	Gut microbiota abundance (genus Odoribacter id.952)	Inverse variance weighted	7	0.994502	0.847576	1.1669	0.94611
ebi-a-GCST90017034	GCST90274815	Interleukin-6 levels	Gut microbiota abundance (genus Odoribacter id.952)	Simple mode	7	1.08853	0.804362	1.47309	0.60245
ebi-a-GCST90017034	GCST90274815	Interleukin-6 levels	Gut microbiota abundance (genus Odoribacter id.952)	Weighted mode	7	1.05864	0.776919	1.4425	0.730497
ebi-a-GCST90017034	GCST90274816	Interleukin-7 levels	Gut microbiota abundance (genus Odoribacter id.952)	MR Egger	7	1.30305	0.777758	2.18312	0.360858
ebi-a-GCST90017034	GCST90274816	Interleukin-7 levels	Gut microbiota abundance (genus Odoribacter id.952)	Weighted median	7	1.07658	0.881341	1.31508	0.469809
ebi-a-GCST90017034	GCST90274816	Interleukin-7 levels	Gut microbiota abundance (genus Odoribacter id.952)	Inverse variance weighted	7	1.05869	0.901434	1.24338	0.486946
ebi-a-GCST90017034	GCST90274816	Interleukin-7 levels	Gut microbiota abundance (genus Odoribacter id.952)	Simple mode	7	1.06997	0.793687	1.44241	0.672772
ebi-a-GCST90017034	GCST90274816	Interleukin-7 levels	Gut microbiota abundance (genus Odoribacter id.952)	Weighted mode	7	1.06436	0.796233	1.42279	0.688253
ebi-a-GCST90017034	GCST90274820	Leukemia inhibitory factor receptor levels	Gut microbiota abundance (genus Odoribacter id.952)	MR Egger	7	1.50986	0.872668	2.61231	0.200727
ebi-a-GCST90017034	GCST90274820	Leukemia inhibitory factor receptor levels	Gut microbiota abundance (genus Odoribacter id.952)	Weighted median	7	1.001	0.793927	1.26209	0.993231
ebi-a-GCST90017034	GCST90274820	Leukemia inhibitory factor receptor levels	Gut microbiota abundance (genus Odoribacter id.952)	Inverse variance weighted	7	0.976181	0.821163	1.16046	0.784673
ebi-a-GCST90017034	GCST90274820	Leukemia inhibitory factor receptor levels	Gut microbiota abundance (genus Odoribacter id.952)	Simple mode	7	0.844426	0.572431	1.24566	0.426638
ebi-a-GCST90017034	GCST90274820	Leukemia inhibitory factor receptor levels	Gut microbiota abundance (genus Odoribacter id.952)	Weighted mode	7	0.844426	0.568289	1.25474	0.434713
ebi-a-GCST90017034	GCST90274836	Sulfotransferase 1A1 levels	Gut microbiota abundance (genus Odoribacter id.952)	MR Egger	7	1.3575	0.766634	2.40376	0.34245
ebi-a-GCST90017034	GCST90274836	Sulfotransferase 1A1 levels	Gut microbiota abundance (genus Odoribacter id.952)	Weighted median	7	1.13274	0.896793	1.43077	0.295602
ebi-a-GCST90017034	GCST90274836	Sulfotransferase 1A1 levels	Gut microbiota abundance (genus Odoribacter id.952)	Inverse variance weighted	7	1.15773	0.969167	1.38298	0.10637
ebi-a-GCST90017034	GCST90274836	Sulfotransferase 1A1 levels	Gut microbiota abundance (genus Odoribacter id.952)	Simple mode	7	1.07515	0.763321	1.51436	0.692849
ebi-a-GCST90017034	GCST90274836	Sulfotransferase 1A1 levels	Gut microbiota abundance (genus Odoribacter id.952)	Weighted mode	7	1.07515	0.791507	1.46043	0.659216
ebi-a-GCST90017034	GCST90274839	Tumor necrosis factor levels	Gut microbiota abundance (genus Odoribacter id.952)	MR Egger	7	0.993546	0.565434	1.7458	0.982909
ebi-a-GCST90017034	GCST90274839	Tumor necrosis factor levels	Gut microbiota abundance (genus Odoribacter id.952)	Weighted median	7	1.02943	0.819914	1.29249	0.80272
ebi-a-GCST90017034	GCST90274839	Tumor necrosis factor levels	Gut microbiota abundance (genus Odoribacter id.952)	Inverse variance weighted	7	1.03669	0.869349	1.23625	0.688281
ebi-a-GCST90017034	GCST90274839	Tumor necrosis factor levels	Gut microbiota abundance (genus Odoribacter id.952)	Simple mode	7	1.04188	0.753189	1.44123	0.812523
ebi-a-GCST90017034	GCST90274839	Tumor necrosis factor levels	Gut microbiota abundance (genus Odoribacter id.952)	Weighted mode	7	1.02676	0.731414	1.44136	0.883729
ebi-a-GCST90017034	GCST90274846	Tumor necrosis factor ligand superfamily member 12 levels	Gut microbiota abundance (genus Odoribacter id.952)	MR Egger	7	1.34134	0.804487	2.23644	0.311322
ebi-a-GCST90017034	GCST90274846	Tumor necrosis factor ligand superfamily member 12 levels	Gut microbiota abundance (genus Odoribacter id.952)	Weighted median	7	0.919576	0.739164	1.14402	0.451777
ebi-a-GCST90017034	GCST90274846	Tumor necrosis factor ligand superfamily member 12 levels	Gut microbiota abundance (genus Odoribacter id.952)	Inverse variance weighted	7	0.995079	0.848109	1.16752	0.951753
ebi-a-GCST90017034	GCST90274846	Tumor necrosis factor ligand superfamily member 12 levels	Gut microbiota abundance (genus Odoribacter id.952)	Simple mode	7	0.897795	0.618809	1.30256	0.590753
ebi-a-GCST90017034	GCST90274846	Tumor necrosis factor ligand superfamily member 12 levels	Gut microbiota abundance (genus Odoribacter id.952)	Weighted mode	7	0.897795	0.628809	1.28185	0.574593
ebi-a-GCST90017046	GCST90274772	CD40L receptor levels	Gut microbiota abundance (genus Rikenellaceae RC9 gut group id.11191)	MR Egger	11	1.037	0.69381	1.54996	0.863273
ebi-a-GCST90017046	GCST90274772	CD40L receptor levels	Gut microbiota abundance (genus Rikenellaceae RC9 gut group id.11191)	Weighted median	11	0.929099	0.852214	1.01292	0.0951727
ebi-a-GCST90017046	GCST90274772	CD40L receptor levels	Gut microbiota abundance (genus Rikenellaceae RC9 gut group id.11191)	Inverse variance weighted	11	0.955828	0.898335	1.017	0.153476
ebi-a-GCST90017046	GCST90274772	CD40L receptor levels	Gut microbiota abundance (genus Rikenellaceae RC9 gut group id.11191)	Simple mode	11	0.905625	0.78067	1.05058	0.219938
ebi-a-GCST90017046	GCST90274772	CD40L receptor levels	Gut microbiota abundance (genus Rikenellaceae RC9 gut group id.11191)	Weighted mode	11	0.909205	0.781699	1.05751	0.245176
ebi-a-GCST90017046	GCST90274790	Fibroblast growth factor 5 levels	Gut microbiota abundance (genus Rikenellaceae RC9 gut group id.11191)	MR Egger	11	1.04746	0.600578	1.82686	0.87382
ebi-a-GCST90017046	GCST90274790	Fibroblast growth factor 5 levels	Gut microbiota abundance (genus Rikenellaceae RC9 gut group id.11191)	Weighted median	11	0.952672	0.862456	1.05232	0.339474
ebi-a-GCST90017046	GCST90274790	Fibroblast growth factor 5 levels	Gut microbiota abundance (genus Rikenellaceae RC9 gut group id.11191)	Inverse variance weighted	11	0.991931	0.91061	1.08051	0.852726
ebi-a-GCST90017046	GCST90274790	Fibroblast growth factor 5 levels	Gut microbiota abundance (genus Rikenellaceae RC9 gut group id.11191)	Simple mode	11	0.933843	0.793041	1.09964	0.430858
ebi-a-GCST90017046	GCST90274790	Fibroblast growth factor 5 levels	Gut microbiota abundance (genus Rikenellaceae RC9 gut group id.11191)	Weighted mode	11	0.93213	0.790883	1.0986	0.421435
ebi-a-GCST90017046	GCST90274791	Fms-related tyrosine kinase 3 ligand levels	Gut microbiota abundance (genus Rikenellaceae RC9 gut group id.11191)	MR Egger	11	0.950808	0.646941	1.3974	0.803137
ebi-a-GCST90017046	GCST90274791	Fms-related tyrosine kinase 3 ligand levels	Gut microbiota abundance (genus Rikenellaceae RC9 gut group id.11191)	Weighted median	11	0.959348	0.881197	1.04443	0.338416
ebi-a-GCST90017046	GCST90274791	Fms-related tyrosine kinase 3 ligand levels	Gut microbiota abundance (genus Rikenellaceae RC9 gut group id.11191)	Inverse variance weighted	11	0.977888	0.918974	1.04058	0.48062
ebi-a-GCST90017046	GCST90274791	Fms-related tyrosine kinase 3 ligand levels	Gut microbiota abundance (genus Rikenellaceae RC9 gut group id.11191)	Simple mode	11	0.919983	0.800136	1.05778	0.26868
ebi-a-GCST90017046	GCST90274791	Fms-related tyrosine kinase 3 ligand levels	Gut microbiota abundance (genus Rikenellaceae RC9 gut group id.11191)	Weighted mode	11	0.919983	0.794088	1.06584	0.292654
ebi-a-GCST90017046	GCST90274811	Interleukin-2 receptor subunit beta levels	Gut microbiota abundance (genus Rikenellaceae RC9 gut group id.11191)	MR Egger	11	1.03995	0.676479	1.59871	0.862255
ebi-a-GCST90017046	GCST90274811	Interleukin-2 receptor subunit beta levels	Gut microbiota abundance (genus Rikenellaceae RC9 gut group id.11191)	Weighted median	11	0.929703	0.851818	1.01471	0.102493
ebi-a-GCST90017046	GCST90274811	Interleukin-2 receptor subunit beta levels	Gut microbiota abundance (genus Rikenellaceae RC9 gut group id.11191)	Inverse variance weighted	11	0.938748	0.875591	1.00646	0.0752805
ebi-a-GCST90017046	GCST90274811	Interleukin-2 receptor subunit beta levels	Gut microbiota abundance (genus Rikenellaceae RC9 gut group id.11191)	Simple mode	11	0.884988	0.759563	1.03113	0.148204
ebi-a-GCST90017046	GCST90274811	Interleukin-2 receptor subunit beta levels	Gut microbiota abundance (genus Rikenellaceae RC9 gut group id.11191)	Weighted mode	11	0.895061	0.772416	1.03718	0.171129
ebi-a-GCST90017046	GCST90274815	Interleukin-6 levels	Gut microbiota abundance (genus Rikenellaceae RC9 gut group id.11191)	MR Egger	11	0.9604	0.652847	1.41284	0.84201
ebi-a-GCST90017046	GCST90274815	Interleukin-6 levels	Gut microbiota abundance (genus Rikenellaceae RC9 gut group id.11191)	Weighted median	11	0.911137	0.83864	0.989902	0.0278117
ebi-a-GCST90017046	GCST90274815	Interleukin-6 levels	Gut microbiota abundance (genus Rikenellaceae RC9 gut group id.11191)	Inverse variance weighted	11	0.916366	0.86098	0.975315	0.00603663
ebi-a-GCST90017046	GCST90274815	Interleukin-6 levels	Gut microbiota abundance (genus Rikenellaceae RC9 gut group id.11191)	Simple mode	11	0.907387	0.800758	1.02821	0.158549
ebi-a-GCST90017046	GCST90274815	Interleukin-6 levels	Gut microbiota abundance (genus Rikenellaceae RC9 gut group id.11191)	Weighted mode	11	0.910048	0.802233	1.03235	0.173618
ebi-a-GCST90017046	GCST90274816	Interleukin-7 levels	Gut microbiota abundance (genus Rikenellaceae RC9 gut group id.11191)	MR Egger	11	1.06045	0.719781	1.56235	0.773303
ebi-a-GCST90017046	GCST90274816	Interleukin-7 levels	Gut microbiota abundance (genus Rikenellaceae RC9 gut group id.11191)	Weighted median	11	0.941811	0.868633	1.02115	0.146295
ebi-a-GCST90017046	GCST90274816	Interleukin-7 levels	Gut microbiota abundance (genus Rikenellaceae RC9 gut group id.11191)	Inverse variance weighted	11	0.946374	0.888963	1.00749	0.0843127
ebi-a-GCST90017046	GCST90274816	Interleukin-7 levels	Gut microbiota abundance (genus Rikenellaceae RC9 gut group id.11191)	Simple mode	11	0.894634	0.781485	1.02417	0.137629
ebi-a-GCST90017046	GCST90274816	Interleukin-7 levels	Gut microbiota abundance (genus Rikenellaceae RC9 gut group id.11191)	Weighted mode	11	0.897216	0.785421	1.02492	0.141255
ebi-a-GCST90017046	GCST90274820	Leukemia inhibitory factor receptor levels	Gut microbiota abundance (genus Rikenellaceae RC9 gut group id.11191)	MR Egger	11	0.913372	0.599741	1.39102	0.682782
ebi-a-GCST90017046	GCST90274820	Leukemia inhibitory factor receptor levels	Gut microbiota abundance (genus Rikenellaceae RC9 gut group id.11191)	Weighted median	11	1.00173	0.910875	1.10164	0.971624
ebi-a-GCST90017046	GCST90274820	Leukemia inhibitory factor receptor levels	Gut microbiota abundance (genus Rikenellaceae RC9 gut group id.11191)	Inverse variance weighted	11	0.98201	0.917475	1.05108	0.600657
ebi-a-GCST90017046	GCST90274820	Leukemia inhibitory factor receptor levels	Gut microbiota abundance (genus Rikenellaceae RC9 gut group id.11191)	Simple mode	11	1.00666	0.863242	1.1739	0.934223
ebi-a-GCST90017046	GCST90274820	Leukemia inhibitory factor receptor levels	Gut microbiota abundance (genus Rikenellaceae RC9 gut group id.11191)	Weighted mode	11	1.01308	0.873074	1.17554	0.867418
ebi-a-GCST90017046	GCST90274836	Sulfotransferase 1A1 levels	Gut microbiota abundance (genus Rikenellaceae RC9 gut group id.11191)	MR Egger	11	1.04503	0.674442	1.61925	0.848092
ebi-a-GCST90017046	GCST90274836	Sulfotransferase 1A1 levels	Gut microbiota abundance (genus Rikenellaceae RC9 gut group id.11191)	Weighted median	11	0.905022	0.825829	0.99181	0.0326773
ebi-a-GCST90017046	GCST90274836	Sulfotransferase 1A1 levels	Gut microbiota abundance (genus Rikenellaceae RC9 gut group id.11191)	Inverse variance weighted	11	0.916933	0.854147	0.984335	0.0165617
ebi-a-GCST90017046	GCST90274836	Sulfotransferase 1A1 levels	Gut microbiota abundance (genus Rikenellaceae RC9 gut group id.11191)	Simple mode	11	0.876996	0.765065	1.0053	0.0889236
ebi-a-GCST90017046	GCST90274836	Sulfotransferase 1A1 levels	Gut microbiota abundance (genus Rikenellaceae RC9 gut group id.11191)	Weighted mode	11	0.87873	0.765848	1.00825	0.0951503
ebi-a-GCST90017046	GCST90274839	Tumor necrosis factor levels	Gut microbiota abundance (genus Rikenellaceae RC9 gut group id.11191)	MR Egger	11	1.17716	0.691411	2.00417	0.562814
ebi-a-GCST90017046	GCST90274839	Tumor necrosis factor levels	Gut microbiota abundance (genus Rikenellaceae RC9 gut group id.11191)	Weighted median	11	1.01339	0.91454	1.12293	0.799454
ebi-a-GCST90017046	GCST90274839	Tumor necrosis factor levels	Gut microbiota abundance (genus Rikenellaceae RC9 gut group id.11191)	Inverse variance weighted	11	1.02665	0.94496	1.1154	0.534124
ebi-a-GCST90017046	GCST90274839	Tumor necrosis factor levels	Gut microbiota abundance (genus Rikenellaceae RC9 gut group id.11191)	Simple mode	11	1.03949	0.866654	1.24681	0.685144
ebi-a-GCST90017046	GCST90274839	Tumor necrosis factor levels	Gut microbiota abundance (genus Rikenellaceae RC9 gut group id.11191)	Weighted mode	11	1.0302	0.877581	1.20936	0.723665
ebi-a-GCST90017046	GCST90274846	Tumor necrosis factor ligand superfamily member 12 levels	Gut microbiota abundance (genus Rikenellaceae RC9 gut group id.11191)	MR Egger	11	1.03832	0.651784	1.65408	0.877738
ebi-a-GCST90017046	GCST90274846	Tumor necrosis factor ligand superfamily member 12 levels	Gut microbiota abundance (genus Rikenellaceae RC9 gut group id.11191)	Weighted median	11	0.991052	0.906306	1.08372	0.843764
ebi-a-GCST90017046	GCST90274846	Tumor necrosis factor ligand superfamily member 12 levels	Gut microbiota abundance (genus Rikenellaceae RC9 gut group id.11191)	Inverse variance weighted	11	0.975228	0.907862	1.04759	0.492165
ebi-a-GCST90017046	GCST90274846	Tumor necrosis factor ligand superfamily member 12 levels	Gut microbiota abundance (genus Rikenellaceae RC9 gut group id.11191)	Simple mode	11	0.878605	0.733419	1.05253	0.190486
ebi-a-GCST90017046	GCST90274846	Tumor necrosis factor ligand superfamily member 12 levels	Gut microbiota abundance (genus Rikenellaceae RC9 gut group id.11191)	Weighted mode	11	1.06564	0.908988	1.24929	0.451378
ebi-a-GCST90017065	GCST90274772	CD40L receptor levels	Gut microbiota abundance (genus Ruminococcus gnavus group id.14376)	MR Egger	12	1.1428	0.712615	1.83266	0.591797
ebi-a-GCST90017065	GCST90274772	CD40L receptor levels	Gut microbiota abundance (genus Ruminococcus gnavus group id.14376)	Weighted median	12	1.13435	1.01189	1.27163	0.0305634
ebi-a-GCST90017065	GCST90274772	CD40L receptor levels	Gut microbiota abundance (genus Ruminococcus gnavus group id.14376)	Inverse variance weighted	12	1.09856	0.993141	1.21518	0.0678066
ebi-a-GCST90017065	GCST90274772	CD40L receptor levels	Gut microbiota abundance (genus Ruminococcus gnavus group id.14376)	Simple mode	12	1.19679	0.981187	1.45976	0.103953
ebi-a-GCST90017065	GCST90274772	CD40L receptor levels	Gut microbiota abundance (genus Ruminococcus gnavus group id.14376)	Weighted mode	12	1.18549	0.974713	1.44185	0.116509
ebi-a-GCST90017065	GCST90274790	Fibroblast growth factor 5 levels	Gut microbiota abundance (genus Ruminococcus gnavus group id.14376)	MR Egger	12	0.758979	0.470389	1.22462	0.284915
ebi-a-GCST90017065	GCST90274790	Fibroblast growth factor 5 levels	Gut microbiota abundance (genus Ruminococcus gnavus group id.14376)	Weighted median	12	0.984727	0.873258	1.11042	0.801729
ebi-a-GCST90017065	GCST90274790	Fibroblast growth factor 5 levels	Gut microbiota abundance (genus Ruminococcus gnavus group id.14376)	Inverse variance weighted	12	1.02006	0.914352	1.138	0.721921
ebi-a-GCST90017065	GCST90274790	Fibroblast growth factor 5 levels	Gut microbiota abundance (genus Ruminococcus gnavus group id.14376)	Simple mode	12	1.01957	0.838233	1.24014	0.84974
ebi-a-GCST90017065	GCST90274790	Fibroblast growth factor 5 levels	Gut microbiota abundance (genus Ruminococcus gnavus group id.14376)	Weighted mode	12	1.00515	0.834316	1.21097	0.957852
ebi-a-GCST90017065	GCST90274791	Fms-related tyrosine kinase 3 ligand levels	Gut microbiota abundance (genus Ruminococcus gnavus group id.14376)	MR Egger	12	0.755207	0.475241	1.2001	0.262243
ebi-a-GCST90017065	GCST90274791	Fms-related tyrosine kinase 3 ligand levels	Gut microbiota abundance (genus Ruminococcus gnavus group id.14376)	Weighted median	12	0.976019	0.865302	1.1009	0.692748
ebi-a-GCST90017065	GCST90274791	Fms-related tyrosine kinase 3 ligand levels	Gut microbiota abundance (genus Ruminococcus gnavus group id.14376)	Inverse variance weighted	12	1.0065	0.905457	1.11881	0.904509
ebi-a-GCST90017065	GCST90274791	Fms-related tyrosine kinase 3 ligand levels	Gut microbiota abundance (genus Ruminococcus gnavus group id.14376)	Simple mode	12	0.976396	0.789208	1.20798	0.829922
ebi-a-GCST90017065	GCST90274791	Fms-related tyrosine kinase 3 ligand levels	Gut microbiota abundance (genus Ruminococcus gnavus group id.14376)	Weighted mode	12	0.966506	0.805145	1.16021	0.721631
ebi-a-GCST90017065	GCST90274811	Interleukin-2 receptor subunit beta levels	Gut microbiota abundance (genus Ruminococcus gnavus group id.14376)	MR Egger	12	1.06213	0.713931	1.58014	0.772259
ebi-a-GCST90017065	GCST90274811	Interleukin-2 receptor subunit beta levels	Gut microbiota abundance (genus Ruminococcus gnavus group id.14376)	Weighted median	12	1.00554	0.895397	1.12924	0.925575
ebi-a-GCST90017065	GCST90274811	Interleukin-2 receptor subunit beta levels	Gut microbiota abundance (genus Ruminococcus gnavus group id.14376)	Inverse variance weighted	12	1.00284	0.917882	1.09567	0.949898
ebi-a-GCST90017065	GCST90274811	Interleukin-2 receptor subunit beta levels	Gut microbiota abundance (genus Ruminococcus gnavus group id.14376)	Simple mode	12	1.03863	0.8509	1.26777	0.716528
ebi-a-GCST90017065	GCST90274811	Interleukin-2 receptor subunit beta levels	Gut microbiota abundance (genus Ruminococcus gnavus group id.14376)	Weighted mode	12	0.977815	0.811345	1.17844	0.818056
ebi-a-GCST90017065	GCST90274815	Interleukin-6 levels	Gut microbiota abundance (genus Ruminococcus gnavus group id.14376)	MR Egger	12	1.17695	0.771467	1.79556	0.467069
ebi-a-GCST90017065	GCST90274815	Interleukin-6 levels	Gut microbiota abundance (genus Ruminococcus gnavus group id.14376)	Weighted median	12	1.00522	0.897421	1.12596	0.928344
ebi-a-GCST90017065	GCST90274815	Interleukin-6 levels	Gut microbiota abundance (genus Ruminococcus gnavus group id.14376)	Inverse variance weighted	12	1.00962	0.921	1.10677	0.838137
ebi-a-GCST90017065	GCST90274815	Interleukin-6 levels	Gut microbiota abundance (genus Ruminococcus gnavus group id.14376)	Simple mode	12	1.08486	0.889756	1.32275	0.437747
ebi-a-GCST90017065	GCST90274815	Interleukin-6 levels	Gut microbiota abundance (genus Ruminococcus gnavus group id.14376)	Weighted mode	12	1.09408	0.906386	1.32065	0.369169
ebi-a-GCST90017065	GCST90274816	Interleukin-7 levels	Gut microbiota abundance (genus Ruminococcus gnavus group id.14376)	MR Egger	12	0.99401	0.693651	1.42443	0.974532
ebi-a-GCST90017065	GCST90274816	Interleukin-7 levels	Gut microbiota abundance (genus Ruminococcus gnavus group id.14376)	Weighted median	12	1.01082	0.905263	1.12869	0.848317
ebi-a-GCST90017065	GCST90274816	Interleukin-7 levels	Gut microbiota abundance (genus Ruminococcus gnavus group id.14376)	Inverse variance weighted	12	1.05452	0.973521	1.14225	0.192967
ebi-a-GCST90017065	GCST90274816	Interleukin-7 levels	Gut microbiota abundance (genus Ruminococcus gnavus group id.14376)	Simple mode	12	0.992065	0.822238	1.19697	0.935215
ebi-a-GCST90017065	GCST90274816	Interleukin-7 levels	Gut microbiota abundance (genus Ruminococcus gnavus group id.14376)	Weighted mode	12	0.993817	0.823454	1.19943	0.949613
ebi-a-GCST90017065	GCST90274820	Leukemia inhibitory factor receptor levels	Gut microbiota abundance (genus Ruminococcus gnavus group id.14376)	MR Egger	12	0.945461	0.643754	1.38857	0.780721
ebi-a-GCST90017065	GCST90274820	Leukemia inhibitory factor receptor levels	Gut microbiota abundance (genus Ruminococcus gnavus group id.14376)	Weighted median	12	0.998836	0.890096	1.12086	0.984205
ebi-a-GCST90017065	GCST90274820	Leukemia inhibitory factor receptor levels	Gut microbiota abundance (genus Ruminococcus gnavus group id.14376)	Inverse variance weighted	12	0.994906	0.912545	1.0847	0.907775
ebi-a-GCST90017065	GCST90274820	Leukemia inhibitory factor receptor levels	Gut microbiota abundance (genus Ruminococcus gnavus group id.14376)	Simple mode	12	1.04125	0.853744	1.26994	0.697498
ebi-a-GCST90017065	GCST90274820	Leukemia inhibitory factor receptor levels	Gut microbiota abundance (genus Ruminococcus gnavus group id.14376)	Weighted mode	12	1.03937	0.86132	1.25422	0.694848
ebi-a-GCST90017065	GCST90274836	Sulfotransferase 1A1 levels	Gut microbiota abundance (genus Ruminococcus gnavus group id.14376)	MR Egger	12	1.12677	0.750814	1.69099	0.57717
ebi-a-GCST90017065	GCST90274836	Sulfotransferase 1A1 levels	Gut microbiota abundance (genus Ruminococcus gnavus group id.14376)	Weighted median	12	1.11602	0.984331	1.26533	0.0866249
ebi-a-GCST90017065	GCST90274836	Sulfotransferase 1A1 levels	Gut microbiota abundance (genus Ruminococcus gnavus group id.14376)	Inverse variance weighted	12	1.15246	1.0533	1.26095	0.00199253
ebi-a-GCST90017065	GCST90274836	Sulfotransferase 1A1 levels	Gut microbiota abundance (genus Ruminococcus gnavus group id.14376)	Simple mode	12	1.10727	0.901773	1.35959	0.351533
ebi-a-GCST90017065	GCST90274836	Sulfotransferase 1A1 levels	Gut microbiota abundance (genus Ruminococcus gnavus group id.14376)	Weighted mode	12	1.10176	0.891971	1.3609	0.387787
ebi-a-GCST90017065	GCST90274839	Tumor necrosis factor levels	Gut microbiota abundance (genus Ruminococcus gnavus group id.14376)	MR Egger	12	1.17065	0.784901	1.74597	0.457687
ebi-a-GCST90017065	GCST90274839	Tumor necrosis factor levels	Gut microbiota abundance (genus Ruminococcus gnavus group id.14376)	Weighted median	12	1.03437	0.922298	1.16006	0.563576
ebi-a-GCST90017065	GCST90274839	Tumor necrosis factor levels	Gut microbiota abundance (genus Ruminococcus gnavus group id.14376)	Inverse variance weighted	12	1.00109	0.915978	1.0941	0.980897
ebi-a-GCST90017065	GCST90274839	Tumor necrosis factor levels	Gut microbiota abundance (genus Ruminococcus gnavus group id.14376)	Simple mode	12	1.05234	0.886261	1.24954	0.5722
ebi-a-GCST90017065	GCST90274839	Tumor necrosis factor levels	Gut microbiota abundance (genus Ruminococcus gnavus group id.14376)	Weighted mode	12	1.05531	0.877279	1.26947	0.579416
ebi-a-GCST90017065	GCST90274846	Tumor necrosis factor ligand superfamily member 12 levels	Gut microbiota abundance (genus Ruminococcus gnavus group id.14376)	MR Egger	12	1.09793	0.770303	1.56491	0.616597
ebi-a-GCST90017065	GCST90274846	Tumor necrosis factor ligand superfamily member 12 levels	Gut microbiota abundance (genus Ruminococcus gnavus group id.14376)	Weighted median	12	1.05447	0.95057	1.16972	0.316288
ebi-a-GCST90017065	GCST90274846	Tumor necrosis factor ligand superfamily member 12 levels	Gut microbiota abundance (genus Ruminococcus gnavus group id.14376)	Inverse variance weighted	12	1.04142	0.962132	1.12725	0.315121
ebi-a-GCST90017065	GCST90274846	Tumor necrosis factor ligand superfamily member 12 levels	Gut microbiota abundance (genus Ruminococcus gnavus group id.14376)	Simple mode	12	1.07684	0.893547	1.29774	0.453169
ebi-a-GCST90017065	GCST90274846	Tumor necrosis factor ligand superfamily member 12 levels	Gut microbiota abundance (genus Ruminococcus gnavus group id.14376)	Weighted mode	12	1.07976	0.905858	1.28704	0.410016
ebi-a-GCST90017070	GCST90274772	CD40L receptor levels	Gut microbiota abundance (genus Streptococcus id.1853)	MR Egger	15	0.752285	0.502652	1.12589	0.189777
ebi-a-GCST90017070	GCST90274772	CD40L receptor levels	Gut microbiota abundance (genus Streptococcus id.1853)	Weighted median	15	0.921032	0.792963	1.06979	0.281529
ebi-a-GCST90017070	GCST90274772	CD40L receptor levels	Gut microbiota abundance (genus Streptococcus id.1853)	Inverse variance weighted	15	0.924145	0.826457	1.03338	0.166377
ebi-a-GCST90017070	GCST90274772	CD40L receptor levels	Gut microbiota abundance (genus Streptococcus id.1853)	Simple mode	15	0.803125	0.616404	1.04641	0.12667
ebi-a-GCST90017070	GCST90274772	CD40L receptor levels	Gut microbiota abundance (genus Streptococcus id.1853)	Weighted mode	15	0.988159	0.764208	1.27774	0.928902
ebi-a-GCST90017070	GCST90274790	Fibroblast growth factor 5 levels	Gut microbiota abundance (genus Streptococcus id.1853)	MR Egger	15	1.04424	0.609929	1.7878	0.877046
ebi-a-GCST90017070	GCST90274790	Fibroblast growth factor 5 levels	Gut microbiota abundance (genus Streptococcus id.1853)	Weighted median	15	1.02063	0.845602	1.23189	0.831505
ebi-a-GCST90017070	GCST90274790	Fibroblast growth factor 5 levels	Gut microbiota abundance (genus Streptococcus id.1853)	Inverse variance weighted	15	0.985482	0.853372	1.13804	0.842147
ebi-a-GCST90017070	GCST90274790	Fibroblast growth factor 5 levels	Gut microbiota abundance (genus Streptococcus id.1853)	Simple mode	15	1.04522	0.702319	1.55555	0.830549
ebi-a-GCST90017070	GCST90274790	Fibroblast growth factor 5 levels	Gut microbiota abundance (genus Streptococcus id.1853)	Weighted mode	15	1.05905	0.709136	1.58162	0.783305
ebi-a-GCST90017070	GCST90274791	Fms-related tyrosine kinase 3 ligand levels	Gut microbiota abundance (genus Streptococcus id.1853)	MR Egger	15	0.885954	0.586488	1.33833	0.574881
ebi-a-GCST90017070	GCST90274791	Fms-related tyrosine kinase 3 ligand levels	Gut microbiota abundance (genus Streptococcus id.1853)	Weighted median	15	1.07981	0.922513	1.26392	0.339123
ebi-a-GCST90017070	GCST90274791	Fms-related tyrosine kinase 3 ligand levels	Gut microbiota abundance (genus Streptococcus id.1853)	Inverse variance weighted	15	1.02559	0.915058	1.14947	0.664093
ebi-a-GCST90017070	GCST90274791	Fms-related tyrosine kinase 3 ligand levels	Gut microbiota abundance (genus Streptococcus id.1853)	Simple mode	15	1.16012	0.86761	1.55124	0.333369
ebi-a-GCST90017070	GCST90274791	Fms-related tyrosine kinase 3 ligand levels	Gut microbiota abundance (genus Streptococcus id.1853)	Weighted mode	15	1.13476	0.871889	1.47688	0.363008
ebi-a-GCST90017070	GCST90274811	Interleukin-2 receptor subunit beta levels	Gut microbiota abundance (genus Streptococcus id.1853)	MR Egger	15	0.770622	0.490016	1.21192	0.279726
ebi-a-GCST90017070	GCST90274811	Interleukin-2 receptor subunit beta levels	Gut microbiota abundance (genus Streptococcus id.1853)	Weighted median	15	0.920252	0.776172	1.09108	0.338747
ebi-a-GCST90017070	GCST90274811	Interleukin-2 receptor subunit beta levels	Gut microbiota abundance (genus Streptococcus id.1853)	Inverse variance weighted	15	0.894991	0.78959	1.01446	0.0826671
ebi-a-GCST90017070	GCST90274811	Interleukin-2 receptor subunit beta levels	Gut microbiota abundance (genus Streptococcus id.1853)	Simple mode	15	1.01013	0.754471	1.35242	0.946983
ebi-a-GCST90017070	GCST90274811	Interleukin-2 receptor subunit beta levels	Gut microbiota abundance (genus Streptococcus id.1853)	Weighted mode	15	0.976672	0.744844	1.28066	0.866877
ebi-a-GCST90017070	GCST90274815	Interleukin-6 levels	Gut microbiota abundance (genus Streptococcus id.1853)	MR Egger	15	1.01276	0.651885	1.57342	0.955866
ebi-a-GCST90017070	GCST90274815	Interleukin-6 levels	Gut microbiota abundance (genus Streptococcus id.1853)	Weighted median	15	0.987665	0.844277	1.15541	0.876755
ebi-a-GCST90017070	GCST90274815	Interleukin-6 levels	Gut microbiota abundance (genus Streptococcus id.1853)	Inverse variance weighted	15	0.946703	0.841593	1.06494	0.361701
ebi-a-GCST90017070	GCST90274815	Interleukin-6 levels	Gut microbiota abundance (genus Streptococcus id.1853)	Simple mode	15	0.990683	0.764877	1.28315	0.944459
ebi-a-GCST90017070	GCST90274815	Interleukin-6 levels	Gut microbiota abundance (genus Streptococcus id.1853)	Weighted mode	15	1.00346	0.786164	1.28081	0.978281
ebi-a-GCST90017070	GCST90274816	Interleukin-7 levels	Gut microbiota abundance (genus Streptococcus id.1853)	MR Egger	15	0.755831	0.49901	1.14483	0.209119
ebi-a-GCST90017070	GCST90274816	Interleukin-7 levels	Gut microbiota abundance (genus Streptococcus id.1853)	Weighted median	15	0.867245	0.735464	1.02264	0.0903041
ebi-a-GCST90017070	GCST90274816	Interleukin-7 levels	Gut microbiota abundance (genus Streptococcus id.1853)	Inverse variance weighted	15	0.835451	0.744877	0.937038	0.00213519
ebi-a-GCST90017070	GCST90274816	Interleukin-7 levels	Gut microbiota abundance (genus Streptococcus id.1853)	Simple mode	15	0.962137	0.735977	1.25779	0.781821
ebi-a-GCST90017070	GCST90274816	Interleukin-7 levels	Gut microbiota abundance (genus Streptococcus id.1853)	Weighted mode	15	0.962137	0.739635	1.25157	0.777826
ebi-a-GCST90017070	GCST90274820	Leukemia inhibitory factor receptor levels	Gut microbiota abundance (genus Streptococcus id.1853)	MR Egger	15	1.22424	0.718643	2.08554	0.469882
ebi-a-GCST90017070	GCST90274820	Leukemia inhibitory factor receptor levels	Gut microbiota abundance (genus Streptococcus id.1853)	Weighted median	15	1.06621	0.892193	1.27418	0.480667
ebi-a-GCST90017070	GCST90274820	Leukemia inhibitory factor receptor levels	Gut microbiota abundance (genus Streptococcus id.1853)	Inverse variance weighted	15	0.964141	0.832278	1.1169	0.626498
ebi-a-GCST90017070	GCST90274820	Leukemia inhibitory factor receptor levels	Gut microbiota abundance (genus Streptococcus id.1853)	Simple mode	15	1.12813	0.831523	1.53054	0.451454
ebi-a-GCST90017070	GCST90274820	Leukemia inhibitory factor receptor levels	Gut microbiota abundance (genus Streptococcus id.1853)	Weighted mode	15	1.13575	0.851544	1.51481	0.400924
ebi-a-GCST90017070	GCST90274836	Sulfotransferase 1A1 levels	Gut microbiota abundance (genus Streptococcus id.1853)	MR Egger	15	0.750602	0.44424	1.26824	0.30321
ebi-a-GCST90017070	GCST90274836	Sulfotransferase 1A1 levels	Gut microbiota abundance (genus Streptococcus id.1853)	Weighted median	15	1.02561	0.85425	1.23134	0.786331
ebi-a-GCST90017070	GCST90274836	Sulfotransferase 1A1 levels	Gut microbiota abundance (genus Streptococcus id.1853)	Inverse variance weighted	15	1.07125	0.922623	1.24382	0.366438
ebi-a-GCST90017070	GCST90274836	Sulfotransferase 1A1 levels	Gut microbiota abundance (genus Streptococcus id.1853)	Simple mode	15	1.00306	0.705576	1.42596	0.98667
ebi-a-GCST90017070	GCST90274836	Sulfotransferase 1A1 levels	Gut microbiota abundance (genus Streptococcus id.1853)	Weighted mode	15	0.990715	0.703044	1.3961	0.958244
ebi-a-GCST90017070	GCST90274839	Tumor necrosis factor levels	Gut microbiota abundance (genus Streptococcus id.1853)	MR Egger	15	0.932774	0.546757	1.59132	0.802442
ebi-a-GCST90017070	GCST90274839	Tumor necrosis factor levels	Gut microbiota abundance (genus Streptococcus id.1853)	Weighted median	15	0.984582	0.826606	1.17275	0.86176
ebi-a-GCST90017070	GCST90274839	Tumor necrosis factor levels	Gut microbiota abundance (genus Streptococcus id.1853)	Inverse variance weighted	15	1.01768	0.882046	1.17416	0.810247
ebi-a-GCST90017070	GCST90274839	Tumor necrosis factor levels	Gut microbiota abundance (genus Streptococcus id.1853)	Simple mode	15	0.982062	0.740501	1.30242	0.901786
ebi-a-GCST90017070	GCST90274839	Tumor necrosis factor levels	Gut microbiota abundance (genus Streptococcus id.1853)	Weighted mode	15	0.978464	0.742063	1.29017	0.879572
ebi-a-GCST90017070	GCST90274846	Tumor necrosis factor ligand superfamily member 12 levels	Gut microbiota abundance (genus Streptococcus id.1853)	MR Egger	15	0.892458	0.517361	1.53951	0.6892
ebi-a-GCST90017070	GCST90274846	Tumor necrosis factor ligand superfamily member 12 levels	Gut microbiota abundance (genus Streptococcus id.1853)	Weighted median	15	0.891573	0.749682	1.06032	0.19438
ebi-a-GCST90017070	GCST90274846	Tumor necrosis factor ligand superfamily member 12 levels	Gut microbiota abundance (genus Streptococcus id.1853)	Inverse variance weighted	15	0.891564	0.770837	1.0312	0.122066
ebi-a-GCST90017070	GCST90274846	Tumor necrosis factor ligand superfamily member 12 levels	Gut microbiota abundance (genus Streptococcus id.1853)	Simple mode	15	0.770104	0.546886	1.08443	0.156891
ebi-a-GCST90017070	GCST90274846	Tumor necrosis factor ligand superfamily member 12 levels	Gut microbiota abundance (genus Streptococcus id.1853)	Weighted mode	15	1.07424	0.790851	1.45916	0.653776
ebi-a-GCST90017093	GCST90274772	CD40L receptor levels	Gut microbiota abundance (order Bifidobacteriales id.432)	MR Egger	12	0.740043	0.482139	1.1359	0.198523
ebi-a-GCST90017093	GCST90274772	CD40L receptor levels	Gut microbiota abundance (order Bifidobacteriales id.432)	Weighted median	12	1.02335	0.860453	1.21707	0.794181
ebi-a-GCST90017093	GCST90274772	CD40L receptor levels	Gut microbiota abundance (order Bifidobacteriales id.432)	Inverse variance weighted	12	1.09742	0.955723	1.26012	0.187526
ebi-a-GCST90017093	GCST90274772	CD40L receptor levels	Gut microbiota abundance (order Bifidobacteriales id.432)	Simple mode	12	1.37626	0.985423	1.92212	0.0877435
ebi-a-GCST90017093	GCST90274772	CD40L receptor levels	Gut microbiota abundance (order Bifidobacteriales id.432)	Weighted mode	12	0.902636	0.685298	1.1889	0.481321
ebi-a-GCST90017093	GCST90274790	Fibroblast growth factor 5 levels	Gut microbiota abundance (order Bifidobacteriales id.432)	MR Egger	12	1.00174	0.654535	1.53312	0.993766
ebi-a-GCST90017093	GCST90274790	Fibroblast growth factor 5 levels	Gut microbiota abundance (order Bifidobacteriales id.432)	Weighted median	12	1.15473	0.978637	1.36251	0.088343
ebi-a-GCST90017093	GCST90274790	Fibroblast growth factor 5 levels	Gut microbiota abundance (order Bifidobacteriales id.432)	Inverse variance weighted	12	1.23044	1.08394	1.39674	0.0013452
ebi-a-GCST90017093	GCST90274790	Fibroblast growth factor 5 levels	Gut microbiota abundance (order Bifidobacteriales id.432)	Simple mode	12	1.16327	0.871478	1.55275	0.326755
ebi-a-GCST90017093	GCST90274790	Fibroblast growth factor 5 levels	Gut microbiota abundance (order Bifidobacteriales id.432)	Weighted mode	12	1.14674	0.92233	1.42576	0.243516
ebi-a-GCST90017093	GCST90274791	Fms-related tyrosine kinase 3 ligand levels	Gut microbiota abundance (order Bifidobacteriales id.432)	MR Egger	12	0.781883	0.482913	1.26595	0.340523
ebi-a-GCST90017093	GCST90274791	Fms-related tyrosine kinase 3 ligand levels	Gut microbiota abundance (order Bifidobacteriales id.432)	Weighted median	12	1.01901	0.852462	1.2181	0.83615
ebi-a-GCST90017093	GCST90274791	Fms-related tyrosine kinase 3 ligand levels	Gut microbiota abundance (order Bifidobacteriales id.432)	Inverse variance weighted	12	1.02617	0.889879	1.18334	0.722318
ebi-a-GCST90017093	GCST90274791	Fms-related tyrosine kinase 3 ligand levels	Gut microbiota abundance (order Bifidobacteriales id.432)	Simple mode	12	0.989851	0.720113	1.36063	0.95102
ebi-a-GCST90017093	GCST90274791	Fms-related tyrosine kinase 3 ligand levels	Gut microbiota abundance (order Bifidobacteriales id.432)	Weighted mode	12	1.0133	0.777628	1.3204	0.92383
ebi-a-GCST90017093	GCST90274811	Interleukin-2 receptor subunit beta levels	Gut microbiota abundance (order Bifidobacteriales id.432)	MR Egger	12	1.30195	0.845445	2.00495	0.258602
ebi-a-GCST90017093	GCST90274811	Interleukin-2 receptor subunit beta levels	Gut microbiota abundance (order Bifidobacteriales id.432)	Weighted median	12	1.09997	0.92979	1.30129	0.266526
ebi-a-GCST90017093	GCST90274811	Interleukin-2 receptor subunit beta levels	Gut microbiota abundance (order Bifidobacteriales id.432)	Inverse variance weighted	12	1.1386	1.00079	1.29538	0.0486095
ebi-a-GCST90017093	GCST90274811	Interleukin-2 receptor subunit beta levels	Gut microbiota abundance (order Bifidobacteriales id.432)	Simple mode	12	1.18114	0.925755	1.50698	0.207471
ebi-a-GCST90017093	GCST90274811	Interleukin-2 receptor subunit beta levels	Gut microbiota abundance (order Bifidobacteriales id.432)	Weighted mode	12	1.09672	0.869232	1.38374	0.452758
ebi-a-GCST90017093	GCST90274815	Interleukin-6 levels	Gut microbiota abundance (order Bifidobacteriales id.432)	MR Egger	12	1.07903	0.72252	1.61146	0.717857
ebi-a-GCST90017093	GCST90274815	Interleukin-6 levels	Gut microbiota abundance (order Bifidobacteriales id.432)	Weighted median	12	0.985651	0.848218	1.14535	0.850376
ebi-a-GCST90017093	GCST90274815	Interleukin-6 levels	Gut microbiota abundance (order Bifidobacteriales id.432)	Inverse variance weighted	12	0.981947	0.873484	1.10388	0.760313
ebi-a-GCST90017093	GCST90274815	Interleukin-6 levels	Gut microbiota abundance (order Bifidobacteriales id.432)	Simple mode	12	1.00375	0.807424	1.2478	0.973736
ebi-a-GCST90017093	GCST90274815	Interleukin-6 levels	Gut microbiota abundance (order Bifidobacteriales id.432)	Weighted mode	12	0.99197	0.800222	1.22966	0.942676
ebi-a-GCST90017093	GCST90274816	Interleukin-7 levels	Gut microbiota abundance (order Bifidobacteriales id.432)	MR Egger	12	1.10119	0.682445	1.77687	0.701239
ebi-a-GCST90017093	GCST90274816	Interleukin-7 levels	Gut microbiota abundance (order Bifidobacteriales id.432)	Weighted median	12	0.942839	0.796807	1.11563	0.493002
ebi-a-GCST90017093	GCST90274816	Interleukin-7 levels	Gut microbiota abundance (order Bifidobacteriales id.432)	Inverse variance weighted	12	1.06658	0.933579	1.21852	0.342847
ebi-a-GCST90017093	GCST90274816	Interleukin-7 levels	Gut microbiota abundance (order Bifidobacteriales id.432)	Simple mode	12	1.34696	0.928661	1.95368	0.144738
ebi-a-GCST90017093	GCST90274816	Interleukin-7 levels	Gut microbiota abundance (order Bifidobacteriales id.432)	Weighted mode	12	0.888611	0.683555	1.15518	0.396498
ebi-a-GCST90017093	GCST90274820	Leukemia inhibitory factor receptor levels	Gut microbiota abundance (order Bifidobacteriales id.432)	MR Egger	12	1.08912	0.710401	1.66975	0.703565
ebi-a-GCST90017093	GCST90274820	Leukemia inhibitory factor receptor levels	Gut microbiota abundance (order Bifidobacteriales id.432)	Weighted median	12	1.1028	0.92472	1.31518	0.27615
ebi-a-GCST90017093	GCST90274820	Leukemia inhibitory factor receptor levels	Gut microbiota abundance (order Bifidobacteriales id.432)	Inverse variance weighted	12	1.10583	0.974053	1.25544	0.120202
ebi-a-GCST90017093	GCST90274820	Leukemia inhibitory factor receptor levels	Gut microbiota abundance (order Bifidobacteriales id.432)	Simple mode	12	0.96133	0.730052	1.26588	0.784021
ebi-a-GCST90017093	GCST90274820	Leukemia inhibitory factor receptor levels	Gut microbiota abundance (order Bifidobacteriales id.432)	Weighted mode	12	1.08186	0.860384	1.36035	0.514672
ebi-a-GCST90017093	GCST90274836	Sulfotransferase 1A1 levels	Gut microbiota abundance (order Bifidobacteriales id.432)	MR Egger	12	0.980375	0.628002	1.53047	0.932218
ebi-a-GCST90017093	GCST90274836	Sulfotransferase 1A1 levels	Gut microbiota abundance (order Bifidobacteriales id.432)	Weighted median	12	0.983423	0.820458	1.17876	0.856497
ebi-a-GCST90017093	GCST90274836	Sulfotransferase 1A1 levels	Gut microbiota abundance (order Bifidobacteriales id.432)	Inverse variance weighted	12	1.00205	0.878987	1.14235	0.975522
ebi-a-GCST90017093	GCST90274836	Sulfotransferase 1A1 levels	Gut microbiota abundance (order Bifidobacteriales id.432)	Simple mode	12	1.17157	0.847992	1.61862	0.357601
ebi-a-GCST90017093	GCST90274836	Sulfotransferase 1A1 levels	Gut microbiota abundance (order Bifidobacteriales id.432)	Weighted mode	12	1.16534	0.909309	1.49346	0.25205
ebi-a-GCST90017093	GCST90274839	Tumor necrosis factor levels	Gut microbiota abundance (order Bifidobacteriales id.432)	MR Egger	12	0.972112	0.630495	1.49882	0.900656
ebi-a-GCST90017093	GCST90274839	Tumor necrosis factor levels	Gut microbiota abundance (order Bifidobacteriales id.432)	Weighted median	12	1.05255	0.876964	1.26328	0.582318
ebi-a-GCST90017093	GCST90274839	Tumor necrosis factor levels	Gut microbiota abundance (order Bifidobacteriales id.432)	Inverse variance weighted	12	1.0658	0.93636	1.21314	0.33472
ebi-a-GCST90017093	GCST90274839	Tumor necrosis factor levels	Gut microbiota abundance (order Bifidobacteriales id.432)	Simple mode	12	1.03164	0.798008	1.33367	0.81644
ebi-a-GCST90017093	GCST90274839	Tumor necrosis factor levels	Gut microbiota abundance (order Bifidobacteriales id.432)	Weighted mode	12	1.04464	0.831944	1.31172	0.714065
ebi-a-GCST90017093	GCST90274846	Tumor necrosis factor ligand superfamily member 12 levels	Gut microbiota abundance (order Bifidobacteriales id.432)	MR Egger	12	0.765753	0.442195	1.32606	0.363219
ebi-a-GCST90017093	GCST90274846	Tumor necrosis factor ligand superfamily member 12 levels	Gut microbiota abundance (order Bifidobacteriales id.432)	Weighted median	12	0.994629	0.831268	1.19009	0.953082
ebi-a-GCST90017093	GCST90274846	Tumor necrosis factor ligand superfamily member 12 levels	Gut microbiota abundance (order Bifidobacteriales id.432)	Inverse variance weighted	12	1.0445	0.887982	1.2286	0.59914
ebi-a-GCST90017093	GCST90274846	Tumor necrosis factor ligand superfamily member 12 levels	Gut microbiota abundance (order Bifidobacteriales id.432)	Simple mode	12	1.33033	0.918255	1.92732	0.159448
ebi-a-GCST90017093	GCST90274846	Tumor necrosis factor ligand superfamily member 12 levels	Gut microbiota abundance (order Bifidobacteriales id.432)	Weighted mode	12	0.880579	0.538764	1.43926	0.621925
ebi-a-GCST90017109	GCST90274772	CD40L receptor levels	Gut microbiota abundance (order Victivallales id.2254)	MR Egger	8	0.954888	0.659264	1.38308	0.8152
ebi-a-GCST90017109	GCST90274772	CD40L receptor levels	Gut microbiota abundance (order Victivallales id.2254)	Weighted median	8	0.932602	0.83807	1.0378	0.200678
ebi-a-GCST90017109	GCST90274772	CD40L receptor levels	Gut microbiota abundance (order Victivallales id.2254)	Inverse variance weighted	8	1.00099	0.907225	1.10445	0.984218
ebi-a-GCST90017109	GCST90274772	CD40L receptor levels	Gut microbiota abundance (order Victivallales id.2254)	Simple mode	8	0.913985	0.75216	1.11063	0.395722
ebi-a-GCST90017109	GCST90274772	CD40L receptor levels	Gut microbiota abundance (order Victivallales id.2254)	Weighted mode	8	0.913985	0.755926	1.10509	0.384076
ebi-a-GCST90017109	GCST90274790	Fibroblast growth factor 5 levels	Gut microbiota abundance (order Victivallales id.2254)	MR Egger	8	0.911991	0.669736	1.24187	0.57997
ebi-a-GCST90017109	GCST90274790	Fibroblast growth factor 5 levels	Gut microbiota abundance (order Victivallales id.2254)	Weighted median	8	1.10454	0.98482	1.23882	0.0893781
ebi-a-GCST90017109	GCST90274790	Fibroblast growth factor 5 levels	Gut microbiota abundance (order Victivallales id.2254)	Inverse variance weighted	8	1.08253	0.990678	1.1829	0.079606
ebi-a-GCST90017109	GCST90274790	Fibroblast growth factor 5 levels	Gut microbiota abundance (order Victivallales id.2254)	Simple mode	8	1.12037	0.933335	1.34489	0.262085
ebi-a-GCST90017109	GCST90274790	Fibroblast growth factor 5 levels	Gut microbiota abundance (order Victivallales id.2254)	Weighted mode	8	1.11659	0.939955	1.32643	0.249681
ebi-a-GCST90017109	GCST90274791	Fms-related tyrosine kinase 3 ligand levels	Gut microbiota abundance (order Victivallales id.2254)	MR Egger	8	1.09064	0.819685	1.45117	0.573297
ebi-a-GCST90017109	GCST90274791	Fms-related tyrosine kinase 3 ligand levels	Gut microbiota abundance (order Victivallales id.2254)	Weighted median	8	1.06704	0.960722	1.18513	0.22561
ebi-a-GCST90017109	GCST90274791	Fms-related tyrosine kinase 3 ligand levels	Gut microbiota abundance (order Victivallales id.2254)	Inverse variance weighted	8	1.08726	1.00237	1.17934	0.0436918
ebi-a-GCST90017109	GCST90274791	Fms-related tyrosine kinase 3 ligand levels	Gut microbiota abundance (order Victivallales id.2254)	Simple mode	8	1.00266	0.837631	1.20021	0.977674
ebi-a-GCST90017109	GCST90274791	Fms-related tyrosine kinase 3 ligand levels	Gut microbiota abundance (order Victivallales id.2254)	Weighted mode	8	1.00739	0.849131	1.19515	0.935044
ebi-a-GCST90017109	GCST90274811	Interleukin-2 receptor subunit beta levels	Gut microbiota abundance (order Victivallales id.2254)	MR Egger	8	0.894001	0.651679	1.22643	0.513266
ebi-a-GCST90017109	GCST90274811	Interleukin-2 receptor subunit beta levels	Gut microbiota abundance (order Victivallales id.2254)	Weighted median	8	0.92522	0.822379	1.04092	0.196057
ebi-a-GCST90017109	GCST90274811	Interleukin-2 receptor subunit beta levels	Gut microbiota abundance (order Victivallales id.2254)	Inverse variance weighted	8	0.928518	0.847946	1.01675	0.109283
ebi-a-GCST90017109	GCST90274811	Interleukin-2 receptor subunit beta levels	Gut microbiota abundance (order Victivallales id.2254)	Simple mode	8	0.916363	0.758844	1.10658	0.394252
ebi-a-GCST90017109	GCST90274811	Interleukin-2 receptor subunit beta levels	Gut microbiota abundance (order Victivallales id.2254)	Weighted mode	8	0.910667	0.774162	1.07124	0.29593
ebi-a-GCST90017109	GCST90274815	Interleukin-6 levels	Gut microbiota abundance (order Victivallales id.2254)	MR Egger	8	0.934452	0.673271	1.29695	0.69928
ebi-a-GCST90017109	GCST90274815	Interleukin-6 levels	Gut microbiota abundance (order Victivallales id.2254)	Weighted median	8	1.01036	0.905125	1.12782	0.85431
ebi-a-GCST90017109	GCST90274815	Interleukin-6 levels	Gut microbiota abundance (order Victivallales id.2254)	Inverse variance weighted	8	1.03583	0.947469	1.13243	0.439036
ebi-a-GCST90017109	GCST90274815	Interleukin-6 levels	Gut microbiota abundance (order Victivallales id.2254)	Simple mode	8	0.998901	0.837699	1.19112	0.990567
ebi-a-GCST90017109	GCST90274815	Interleukin-6 levels	Gut microbiota abundance (order Victivallales id.2254)	Weighted mode	8	0.997534	0.846787	1.17512	0.97726
ebi-a-GCST90017109	GCST90274816	Interleukin-7 levels	Gut microbiota abundance (order Victivallales id.2254)	MR Egger	8	0.902012	0.591731	1.37499	0.648586
ebi-a-GCST90017109	GCST90274816	Interleukin-7 levels	Gut microbiota abundance (order Victivallales id.2254)	Weighted median	8	0.933164	0.83158	1.04716	0.239438
ebi-a-GCST90017109	GCST90274816	Interleukin-7 levels	Gut microbiota abundance (order Victivallales id.2254)	Inverse variance weighted	8	0.919077	0.822336	1.0272	0.136987
ebi-a-GCST90017109	GCST90274816	Interleukin-7 levels	Gut microbiota abundance (order Victivallales id.2254)	Simple mode	8	0.959781	0.827874	1.1127	0.60319
ebi-a-GCST90017109	GCST90274816	Interleukin-7 levels	Gut microbiota abundance (order Victivallales id.2254)	Weighted mode	8	0.959781	0.819829	1.12362	0.625406
ebi-a-GCST90017109	GCST90274820	Leukemia inhibitory factor receptor levels	Gut microbiota abundance (order Victivallales id.2254)	MR Egger	8	0.994514	0.732894	1.34952	0.972967
ebi-a-GCST90017109	GCST90274820	Leukemia inhibitory factor receptor levels	Gut microbiota abundance (order Victivallales id.2254)	Weighted median	8	1.02572	0.921415	1.14183	0.642562
ebi-a-GCST90017109	GCST90274820	Leukemia inhibitory factor receptor levels	Gut microbiota abundance (order Victivallales id.2254)	Inverse variance weighted	8	1.02373	0.937547	1.11784	0.601167
ebi-a-GCST90017109	GCST90274820	Leukemia inhibitory factor receptor levels	Gut microbiota abundance (order Victivallales id.2254)	Simple mode	8	0.974868	0.831641	1.14276	0.762703
ebi-a-GCST90017109	GCST90274820	Leukemia inhibitory factor receptor levels	Gut microbiota abundance (order Victivallales id.2254)	Weighted mode	8	0.965812	0.809578	1.1522	0.710686
ebi-a-GCST90017109	GCST90274836	Sulfotransferase 1A1 levels	Gut microbiota abundance (order Victivallales id.2254)	MR Egger	8	0.949536	0.686101	1.31412	0.765357
ebi-a-GCST90017109	GCST90274836	Sulfotransferase 1A1 levels	Gut microbiota abundance (order Victivallales id.2254)	Weighted median	8	0.969101	0.866513	1.08383	0.582463
ebi-a-GCST90017109	GCST90274836	Sulfotransferase 1A1 levels	Gut microbiota abundance (order Victivallales id.2254)	Inverse variance weighted	8	0.956227	0.87124	1.04951	0.345923
ebi-a-GCST90017109	GCST90274836	Sulfotransferase 1A1 levels	Gut microbiota abundance (order Victivallales id.2254)	Simple mode	8	0.983301	0.837636	1.1543	0.842756
ebi-a-GCST90017109	GCST90274836	Sulfotransferase 1A1 levels	Gut microbiota abundance (order Victivallales id.2254)	Weighted mode	8	0.980067	0.83045	1.15664	0.818522
ebi-a-GCST90017109	GCST90274839	Tumor necrosis factor levels	Gut microbiota abundance (order Victivallales id.2254)	MR Egger	8	0.945636	0.687792	1.30014	0.742494
ebi-a-GCST90017109	GCST90274839	Tumor necrosis factor levels	Gut microbiota abundance (order Victivallales id.2254)	Weighted median	8	0.968824	0.871562	1.07694	0.55735
ebi-a-GCST90017109	GCST90274839	Tumor necrosis factor levels	Gut microbiota abundance (order Victivallales id.2254)	Inverse variance weighted	8	0.973842	0.88885	1.06696	0.569423
ebi-a-GCST90017109	GCST90274839	Tumor necrosis factor levels	Gut microbiota abundance (order Victivallales id.2254)	Simple mode	8	0.967379	0.813735	1.15003	0.718172
ebi-a-GCST90017109	GCST90274839	Tumor necrosis factor levels	Gut microbiota abundance (order Victivallales id.2254)	Weighted mode	8	0.967379	0.817029	1.1454	0.711794
ebi-a-GCST90017109	GCST90274846	Tumor necrosis factor ligand superfamily member 12 levels	Gut microbiota abundance (order Victivallales id.2254)	MR Egger	8	0.922264	0.694916	1.22399	0.595506
ebi-a-GCST90017109	GCST90274846	Tumor necrosis factor ligand superfamily member 12 levels	Gut microbiota abundance (order Victivallales id.2254)	Weighted median	8	0.986259	0.890798	1.09195	0.789939
ebi-a-GCST90017109	GCST90274846	Tumor necrosis factor ligand superfamily member 12 levels	Gut microbiota abundance (order Victivallales id.2254)	Inverse variance weighted	8	0.970091	0.894878	1.05163	0.460832
ebi-a-GCST90017109	GCST90274846	Tumor necrosis factor ligand superfamily member 12 levels	Gut microbiota abundance (order Victivallales id.2254)	Simple mode	8	0.998254	0.847573	1.17572	0.983886
ebi-a-GCST90017109	GCST90274846	Tumor necrosis factor ligand superfamily member 12 levels	Gut microbiota abundance (order Victivallales id.2254)	Weighted mode	8	0.997376	0.847433	1.17385	0.975668
ebi-a-GCST90017115	GCST90274772	CD40L receptor levels	Gut microbiota abundance (phylum Lentisphaerae id.2238)	MR Egger	9	0.96561	0.678216	1.37479	0.851577
ebi-a-GCST90017115	GCST90274772	CD40L receptor levels	Gut microbiota abundance (phylum Lentisphaerae id.2238)	Weighted median	9	0.936767	0.841015	1.04342	0.235088
ebi-a-GCST90017115	GCST90274772	CD40L receptor levels	Gut microbiota abundance (phylum Lentisphaerae id.2238)	Inverse variance weighted	9	1.00942	0.923193	1.10369	0.836987
ebi-a-GCST90017115	GCST90274772	CD40L receptor levels	Gut microbiota abundance (phylum Lentisphaerae id.2238)	Simple mode	9	0.915162	0.743246	1.12684	0.427897
ebi-a-GCST90017115	GCST90274772	CD40L receptor levels	Gut microbiota abundance (phylum Lentisphaerae id.2238)	Weighted mode	9	0.915162	0.755204	1.109	0.392169
ebi-a-GCST90017115	GCST90274790	Fibroblast growth factor 5 levels	Gut microbiota abundance (phylum Lentisphaerae id.2238)	MR Egger	9	0.888273	0.650686	1.21261	0.479931
ebi-a-GCST90017115	GCST90274790	Fibroblast growth factor 5 levels	Gut microbiota abundance (phylum Lentisphaerae id.2238)	Weighted median	9	1.09828	0.980305	1.23045	0.1059
ebi-a-GCST90017115	GCST90274790	Fibroblast growth factor 5 levels	Gut microbiota abundance (phylum Lentisphaerae id.2238)	Inverse variance weighted	9	1.06795	0.981357	1.16218	0.127565
ebi-a-GCST90017115	GCST90274790	Fibroblast growth factor 5 levels	Gut microbiota abundance (phylum Lentisphaerae id.2238)	Simple mode	9	1.12237	0.938956	1.34161	0.240422
ebi-a-GCST90017115	GCST90274790	Fibroblast growth factor 5 levels	Gut microbiota abundance (phylum Lentisphaerae id.2238)	Weighted mode	9	1.11791	0.945448	1.32184	0.228561
ebi-a-GCST90017115	GCST90274791	Fms-related tyrosine kinase 3 ligand levels	Gut microbiota abundance (phylum Lentisphaerae id.2238)	MR Egger	9	1.0852	0.813776	1.44714	0.595042
ebi-a-GCST90017115	GCST90274791	Fms-related tyrosine kinase 3 ligand levels	Gut microbiota abundance (phylum Lentisphaerae id.2238)	Weighted median	9	1.04219	0.937967	1.15799	0.442071
ebi-a-GCST90017115	GCST90274791	Fms-related tyrosine kinase 3 ligand levels	Gut microbiota abundance (phylum Lentisphaerae id.2238)	Inverse variance weighted	9	1.0807	1.00029	1.16758	0.0491319
ebi-a-GCST90017115	GCST90274791	Fms-related tyrosine kinase 3 ligand levels	Gut microbiota abundance (phylum Lentisphaerae id.2238)	Simple mode	9	1.00416	0.853561	1.18132	0.961317
ebi-a-GCST90017115	GCST90274791	Fms-related tyrosine kinase 3 ligand levels	Gut microbiota abundance (phylum Lentisphaerae id.2238)	Weighted mode	9	1.0064	0.838433	1.20801	0.947123
ebi-a-GCST90017115	GCST90274811	Interleukin-2 receptor subunit beta levels	Gut microbiota abundance (phylum Lentisphaerae id.2238)	MR Egger	9	0.896761	0.651923	1.23355	0.524457
ebi-a-GCST90017115	GCST90274811	Interleukin-2 receptor subunit beta levels	Gut microbiota abundance (phylum Lentisphaerae id.2238)	Weighted median	9	0.925068	0.827408	1.03426	0.171221
ebi-a-GCST90017115	GCST90274811	Interleukin-2 receptor subunit beta levels	Gut microbiota abundance (phylum Lentisphaerae id.2238)	Inverse variance weighted	9	0.93509	0.857464	1.01974	0.129059
ebi-a-GCST90017115	GCST90274811	Interleukin-2 receptor subunit beta levels	Gut microbiota abundance (phylum Lentisphaerae id.2238)	Simple mode	9	0.924629	0.765842	1.11634	0.438572
ebi-a-GCST90017115	GCST90274811	Interleukin-2 receptor subunit beta levels	Gut microbiota abundance (phylum Lentisphaerae id.2238)	Weighted mode	9	0.915856	0.76747	1.09293	0.358285
ebi-a-GCST90017115	GCST90274815	Interleukin-6 levels	Gut microbiota abundance (phylum Lentisphaerae id.2238)	MR Egger	9	0.903631	0.661346	1.23468	0.54482
ebi-a-GCST90017115	GCST90274815	Interleukin-6 levels	Gut microbiota abundance (phylum Lentisphaerae id.2238)	Weighted median	9	0.999519	0.896582	1.11427	0.99307
ebi-a-GCST90017115	GCST90274815	Interleukin-6 levels	Gut microbiota abundance (phylum Lentisphaerae id.2238)	Inverse variance weighted	9	1.02512	0.944402	1.11273	0.553264
ebi-a-GCST90017115	GCST90274815	Interleukin-6 levels	Gut microbiota abundance (phylum Lentisphaerae id.2238)	Simple mode	9	0.980747	0.833627	1.15383	0.820525
ebi-a-GCST90017115	GCST90274815	Interleukin-6 levels	Gut microbiota abundance (phylum Lentisphaerae id.2238)	Weighted mode	9	0.983569	0.84596	1.14356	0.834809
ebi-a-GCST90017115	GCST90274816	Interleukin-7 levels	Gut microbiota abundance (phylum Lentisphaerae id.2238)	MR Egger	9	0.912446	0.614182	1.35556	0.663783
ebi-a-GCST90017115	GCST90274816	Interleukin-7 levels	Gut microbiota abundance (phylum Lentisphaerae id.2238)	Weighted median	9	0.939404	0.842498	1.04746	0.260453
ebi-a-GCST90017115	GCST90274816	Interleukin-7 levels	Gut microbiota abundance (phylum Lentisphaerae id.2238)	Inverse variance weighted	9	0.923329	0.835831	1.01999	0.116323
ebi-a-GCST90017115	GCST90274816	Interleukin-7 levels	Gut microbiota abundance (phylum Lentisphaerae id.2238)	Simple mode	9	0.95459	0.827749	1.10087	0.540747
ebi-a-GCST90017115	GCST90274816	Interleukin-7 levels	Gut microbiota abundance (phylum Lentisphaerae id.2238)	Weighted mode	9	0.956334	0.833085	1.09782	0.54362
ebi-a-GCST90017115	GCST90274820	Leukemia inhibitory factor receptor levels	Gut microbiota abundance (phylum Lentisphaerae id.2238)	MR Egger	9	0.982973	0.722693	1.33699	0.915934
ebi-a-GCST90017115	GCST90274820	Leukemia inhibitory factor receptor levels	Gut microbiota abundance (phylum Lentisphaerae id.2238)	Weighted median	9	1.01449	0.91224	1.1282	0.790681
ebi-a-GCST90017115	GCST90274820	Leukemia inhibitory factor receptor levels	Gut microbiota abundance (phylum Lentisphaerae id.2238)	Inverse variance weighted	9	1.01992	0.937953	1.10905	0.644477
ebi-a-GCST90017115	GCST90274820	Leukemia inhibitory factor receptor levels	Gut microbiota abundance (phylum Lentisphaerae id.2238)	Simple mode	9	0.980024	0.834347	1.15114	0.812061
ebi-a-GCST90017115	GCST90274820	Leukemia inhibitory factor receptor levels	Gut microbiota abundance (phylum Lentisphaerae id.2238)	Weighted mode	9	0.97204	0.8309	1.13715	0.73228
ebi-a-GCST90017115	GCST90274836	Sulfotransferase 1A1 levels	Gut microbiota abundance (phylum Lentisphaerae id.2238)	MR Egger	9	0.931745	0.67127	1.29329	0.685265
ebi-a-GCST90017115	GCST90274836	Sulfotransferase 1A1 levels	Gut microbiota abundance (phylum Lentisphaerae id.2238)	Weighted median	9	0.958758	0.853388	1.07714	0.478307
ebi-a-GCST90017115	GCST90274836	Sulfotransferase 1A1 levels	Gut microbiota abundance (phylum Lentisphaerae id.2238)	Inverse variance weighted	9	0.94662	0.866041	1.0347	0.226835
ebi-a-GCST90017115	GCST90274836	Sulfotransferase 1A1 levels	Gut microbiota abundance (phylum Lentisphaerae id.2238)	Simple mode	9	0.982113	0.837446	1.15177	0.829874
ebi-a-GCST90017115	GCST90274836	Sulfotransferase 1A1 levels	Gut microbiota abundance (phylum Lentisphaerae id.2238)	Weighted mode	9	0.979837	0.838821	1.14456	0.803719
ebi-a-GCST90017115	GCST90274839	Tumor necrosis factor levels	Gut microbiota abundance (phylum Lentisphaerae id.2238)	MR Egger	9	0.937522	0.680029	1.29252	0.705455
ebi-a-GCST90017115	GCST90274839	Tumor necrosis factor levels	Gut microbiota abundance (phylum Lentisphaerae id.2238)	Weighted median	9	0.967468	0.86893	1.07718	0.546213
ebi-a-GCST90017115	GCST90274839	Tumor necrosis factor levels	Gut microbiota abundance (phylum Lentisphaerae id.2238)	Inverse variance weighted	9	0.968071	0.88723	1.05628	0.465777
ebi-a-GCST90017115	GCST90274839	Tumor necrosis factor levels	Gut microbiota abundance (phylum Lentisphaerae id.2238)	Simple mode	9	0.965001	0.826535	1.12666	0.664084
ebi-a-GCST90017115	GCST90274839	Tumor necrosis factor levels	Gut microbiota abundance (phylum Lentisphaerae id.2238)	Weighted mode	9	0.965001	0.819204	1.13675	0.681126
ebi-a-GCST90017115	GCST90274846	Tumor necrosis factor ligand superfamily member 12 levels	Gut microbiota abundance (phylum Lentisphaerae id.2238)	MR Egger	9	0.926325	0.696456	1.23206	0.615194
ebi-a-GCST90017115	GCST90274846	Tumor necrosis factor ligand superfamily member 12 levels	Gut microbiota abundance (phylum Lentisphaerae id.2238)	Weighted median	9	0.987069	0.890766	1.09378	0.803759
ebi-a-GCST90017115	GCST90274846	Tumor necrosis factor ligand superfamily member 12 levels	Gut microbiota abundance (phylum Lentisphaerae id.2238)	Inverse variance weighted	9	0.974589	0.902593	1.05233	0.510936
ebi-a-GCST90017115	GCST90274846	Tumor necrosis factor ligand superfamily member 12 levels	Gut microbiota abundance (phylum Lentisphaerae id.2238)	Simple mode	9	1.00571	0.869955	1.16264	0.940577
ebi-a-GCST90017115	GCST90274846	Tumor necrosis factor ligand superfamily member 12 levels	Gut microbiota abundance (phylum Lentisphaerae id.2238)	Weighted mode	9	1.00414	0.862436	1.16912	0.958868
